# Supplementary material for: MicroRNA MTCO3P38 Inhibits the TMOD1/MMP13 Pathway to Alleviate the Progression of Hepatocellular Carcinoma
Source: J Cancer. 2025 Jan 1;16(2):486–95. doi: 10.7150/jca.100556 (PMC11685701; doi:10.7150/jca.100556)
Supplement: Supplementary file 1 — Supplementary tables. [file jcav16p0486s1.zip]

Archive with 4 entries (4 files):
- Supplementary Table 1.docx
- Supplementary Table 2.docx
- Supplementary Table 3.xlsx
- Supplementary Table 4.xlsx
