# Supplementary material for: MicroRNA MTCO3P38 Inhibits the TMOD1/MMP13 Pathway to Alleviate the Progression of Hepatocellular Carcinoma
Source: J Cancer. 2025 Jan 1;16(2):486–95. doi: 10.7150/jca.100556 (PMC11685701; doi:10.7150/jca.100556)
Supplement: Supplementary file 1 — Supplementary tables. [file jcav16p0486s1.zip › Supplementary Table 3.xlsx]

## Sheet: allsymbol.genes.expression
Gene expression profiles of miR-MTCO3P38-transfected Huh7 cells
id	CK-1_fpkm	CK-2_fpkm	CK-3_fpkm	Mimics-1_fpkm	Mimics-2_fpkm	Mimics-3_fpkm	Symbol	Description	KEGG_A_class	KEGG_B_class	Pathway	K_ID	GO Component	GO Function	GO Process
ENSG00000000003	38.15	41.78	42.78	41.64	39.48	40.48	TSPAN6	tetraspanin-6 isoform d precursor [Homo sapiens]	-	-	-	-	GO:0031988//membrane-bounded vesicle;GO:0031982//vesicle;GO:0016020//membrane;GO:0031224//intrinsic component of membrane;GO:0043226//organelle;GO:0043227//membrane-bounded organelle;GO:0044425//membrane part	-	GO:0007249//I-kappaB kinase/NF-kappaB signaling;GO:0007165//signal transduction;GO:0007154//cell communication;GO:0050789//regulation of biological process;GO:0050794//regulation of cellular process;GO:0009987//cellular process;GO:0044700//single organism
ENSG00000000005	0	0	2	0	0	1	TNMD	tenomodulin [Homo sapiens]	-	-	-	-	GO:0044425//membrane part;GO:0016020//membrane;GO:0031224//intrinsic component of membrane	-	GO:0042221//response to chemical;GO:0044699//single-organism process;GO:0048731//system development;GO:0070848//response to growth factor;GO:0001944//vasculature development;GO:0010033//response to organic substance;GO:0050673//epithelial cell proliferati
ENSG00000000419	39.7	42.13	44.13	41.28	37.39	39.39	DPM1	dolichyl-phosphate mannosyltransferase polypeptide 1, catalytic subunit, isoform CRA_b [Homo sapiens]	Metabolism	Global and Overview;Glycan biosynthesis and metabolism	ko01100//Metabolic pathways;ko01100//Metabolic pathways;ko00510//N-Glycan biosynthesis;ko00510//N-Glycan biosynthesis	K00721	GO:0012505//endomembrane system;GO:0031501//mannosyltransferase complex;GO:0016020//membrane;GO:0005623//cell;GO:1902494//catalytic complex;GO:0043226//organelle;GO:0043231//intracellular membrane-bounded organelle;GO:0043234//protein complex;GO:0032991//	GO:0005488//binding;GO:0016758//transferase activity, transferring hexosyl groups;GO:0030246//carbohydrate binding;GO:0016757//transferase activity, transferring glycosyl groups;GO:0016740//transferase activity;GO:0036094//small molecule binding;GO:004802	GO:0006807//nitrogen compound metabolic process;GO:0006493//protein O-linked glycosylation;GO:0006487//protein N-linked glycosylation;GO:0009058//biosynthetic process;GO:0046483//heterocycle metabolic process;GO:0044699//single-organism process;GO:0006139
ENSG00000000457	3.48	4.01	6.01	2.93	2.77	3.77	SCYL3	protein-associating with the carboxyl-terminal domain of ezrin isoform 1 [Homo sapiens]	-	-	-	-	GO:0043229//intracellular organelle;GO:0005622//intracellular;GO:0031252//cell leading edge;GO:0043227//membrane-bounded organelle;GO:0043226//organelle;GO:0044464//cell part;GO:0044424//intracellular part;GO:0043231//intracellular membrane-bounded organe	GO:0016740//transferase activity;GO:0001883//purine nucleoside binding;GO:0001882//nucleoside binding;GO:0097367//carbohydrate derivative binding;GO:0003824//catalytic activity;GO:0097159//organic cyclic compound binding;GO:0016772//transferase activity,	GO:0040011//locomotion;GO:0044699//single-organism process;GO:0044763//single-organism cellular process;GO:0006464//cellular protein modification process;GO:0048870//cell motility;GO:0036211//protein modification process;GO:0044267//cellular protein metab
ENSG00000000460	9.94	10.01	12.01	11.49	10.05	11.05	C1orf112	uncharacterized protein C1orf112 isoform 4 [Homo sapiens]	-	-	-	-	-	-	-
ENSG00000000938	0	0	1	0	0	2	FGR	tyrosine-protein kinase Fgr [Homo sapiens]	Organismal Systems	Immune system	ko04062//Chemokine signaling pathway	K08891	GO:0031090//organelle membrane;GO:0031967//organelle envelope;GO:0031975//envelope;GO:0044464//cell part;GO:0044446//intracellular organelle part;GO:0043229//intracellular organelle;GO:0043228//non-membrane-bounded organelle;GO:0031988//membrane-bounded v	GO:0032550//purine ribonucleoside binding;GO:1901363//heterocyclic compound binding;GO:0005102//receptor binding;GO:0003824//catalytic activity;GO:0045309//protein phosphorylated amino acid binding;GO:0004672//protein kinase activity;GO:0019900//kinase bi	GO:0051338//regulation of transferase activity;GO:0014065//phosphatidylinositol 3-kinase signaling;GO:0031399//regulation of protein modification process;GO:0009605//response to external stimulus;GO:0007165//signal transduction;GO:0002431//Fc receptor med
ENSG00000000971	1.05	1.09	1.19	0.57	0.47	0.37	CFH	complement factor H isoform a precursor [Homo sapiens]	Organismal Systems	Immune system	ko04610//Complement and coagulation cascades;ko04610//Complement and coagulation cascades	K04004	GO:0044421//extracellular region part;GO:0005576//extracellular region	GO:0043168//anion binding;GO:0097367//carbohydrate derivative binding;GO:0043167//ion binding;GO:0005488//binding;GO:0005539//glycosaminoglycan binding	GO:1903034//regulation of response to wounding;GO:0002252//immune effector process;GO:0050778//positive regulation of immune response;GO:0048583//regulation of response to stimulus;GO:0002253//activation of immune response;GO:0044699//single-organism proc
ENSG00000001036	81.57	77.41	79.41	79.55	82.65	84.65	FUCA2	plasma alpha-L-fucosidase precursor [Homo sapiens]	Metabolism	Glycan biosynthesis and metabolism	ko00511//Other glycan degradation;ko00511//Other glycan degradation	K01206	-	-	-
ENSG00000001084	12.16	9.56	11.56	11.67	8.9	9.9	GCLC	glutamate--cysteine ligase catalytic subunit isoform a [Homo sapiens]	Metabolism	Metabolism of other amino acids;Amino acid metabolism;Global and Overview	ko01100//Metabolic pathways;ko01100//Metabolic pathways;ko01100//Metabolic pathways;ko01100//Metabolic pathways;ko01100//Metabolic pathways;ko00480//Glutathione metabolism;ko00480//Glutathione metabolism;ko00480//Glutathione metabolism;ko00480//Glutathion	K11204	GO:0005737//cytoplasm;GO:0044444//cytoplasmic part;GO:0005622//intracellular;GO:0044424//intracellular part;GO:0044464//cell part;GO:0005623//cell	GO:0001882//nucleoside binding;GO:0036094//small molecule binding;GO:0046983//protein dimerization activity;GO:0043169//cation binding;GO:0048037//cofactor binding;GO:0016597//amino acid binding;GO:0016881//acid-amino acid ligase activity;GO:0046872//meta	GO:0070647//protein modification by small protein conjugation or removal;GO:0043436//oxoacid metabolic process;GO:2001233//regulation of apoptotic signaling pathway;GO:0009966//regulation of signal transduction;GO:0009064//glutamine family amino acid meta
ENSG00000001167	18.42	21.25	23.25	21.85	20.8	21.8	NFYA	nuclear transcription factor Y subunit alpha isoform 1 [Homo sapiens]	Organismal Systems	Immune system	ko04612//Antigen processing and presentation;ko04612//Antigen processing and presentation	K08064	GO:0043231//intracellular membrane-bounded organelle;GO:0044446//intracellular organelle part;GO:0043227//membrane-bounded organelle;GO:0043226//organelle;GO:0031981//nuclear lumen;GO:0043234//protein complex;GO:0031974//membrane-enclosed lumen;GO:0070013	GO:0097159//organic cyclic compound binding;GO:0005515//protein binding;GO:0000975//regulatory region DNA binding;GO:0005488//binding;GO:0003676//nucleic acid binding;GO:0001067//regulatory region nucleic acid binding;GO:0001071//nucleic acid binding tran	GO:0006629//lipid metabolic process;GO:1901362//organic cyclic compound biosynthetic process;GO:0044260//cellular macromolecule metabolic process;GO:0050789//regulation of biological process;GO:0034645//cellular macromolecule biosynthetic process;GO:00104
ENSG00000001460	2.9	2.5	4.5	2.06	2.21	3.21	STPG1	O(6)-methylguanine-induced apoptosis 2 isoform 1 [Homo sapiens]	-	-	-	-	GO:0044424//intracellular part;GO:0005622//intracellular;GO:0005623//cell;GO:0044464//cell part	-	GO:0016265//death;GO:0009987//cellular process;GO:0044699//single-organism process;GO:0012501//programmed cell death;GO:0008219//cell death;GO:0044763//single-organism cellular process
ENSG00000001461	6.44	7.78	9.78	7.44	7.16	9.16	NIPAL3	NIPA-like protein 3 isoform a [Homo sapiens]	-	-	-	-	GO:0044425//membrane part;GO:0016020//membrane;GO:0031224//intrinsic component of membrane	-	GO:1902578//single-organism localization;GO:0044765//single-organism transport;GO:0006811//ion transport;GO:0006812//cation transport;GO:0006810//transport;GO:0072511//divalent inorganic cation transport;GO:0044699//single-organism process;GO:0051179//loc
ENSG00000001497	50.88	50.86	51.86	51.22	56.77	57.77	LAS1L	ribosomal biogenesis protein LAS1L isoform 2 [Homo sapiens]	-	-	-	-	GO:0044446//intracellular organelle part;GO:0043226//organelle;GO:0005622//intracellular;GO:0005623//cell;GO:0044428//nuclear part;GO:0043229//intracellular organelle;GO:0044451//nucleoplasm part;GO:0043233//organelle lumen;GO:0043231//intracellular membr	GO:1901363//heterocyclic compound binding;GO:0097159//organic cyclic compound binding;GO:0003676//nucleic acid binding;GO:0005488//binding;GO:0003723//RNA binding	-
ENSG00000001561	0.95	1.43	3.43	1.33	0.85	1.85	ENPP4	bis(5'-adenosyl)-triphosphatase ENPP4 precursor [Homo sapiens]	Metabolism	Nucleotide metabolism	ko00230//Purine metabolism	K18424	GO:0031982//vesicle;GO:0016020//membrane;GO:0043227//membrane-bounded organelle;GO:0031224//intrinsic component of membrane;GO:0043226//organelle;GO:0031988//membrane-bounded vesicle;GO:0044425//membrane part	GO:0043169//cation binding;GO:0016787//hydrolase activity;GO:0016818//hydrolase activity, acting on acid anhydrides, in phosphorus-containing anhydrides;GO:0003824//catalytic activity;GO:0016817//hydrolase activity, acting on acid anhydrides;GO:0043167//i	GO:0007596//blood coagulation;GO:0042278//purine nucleoside metabolic process;GO:0050878//regulation of body fluid levels;GO:0044707//single-multicellular organism process;GO:1901565//organonitrogen compound catabolic process;GO:0044699//single-organism p
ENSG00000001617	1.03	1.46	3.46	1.2	1.04	3.04	SEMA3F	semaphorin-3F isoform 2 precursor [Homo sapiens]	Organismal Systems	Development	ko04360//Axon guidance;ko04360//Axon guidance;ko04360//Axon guidance	K06840	GO:0044421//extracellular region part;GO:0005576//extracellular region	-	GO:0044763//single-organism cellular process;GO:0051960//regulation of nervous system development;GO:0051716//cellular response to stimulus;GO:0048858//cell projection morphogenesis;GO:0010721//negative regulation of cell development;GO:0060284//regulatio
ENSG00000001626	0.38	0.57	2.57	0.37	0.21	1.21	CFTR	PREDICTED: cystic fibrosis transmembrane conductance regulator isoform X1 [Homo sapiens]	Organismal Systems;Environmental Information Processing	Signal transduction;Digestive system;Membrane transport	ko04024//cAMP signaling pathway;ko04024//cAMP signaling pathway;ko04152//AMPK signaling pathway;ko04152//AMPK signaling pathway;ko04972//Pancreatic secretion;ko04972//Pancreatic secretion;ko04971//Gastric acid secretion;ko04971//Gastric acid secretion;ko0	K05031	GO:0044444//cytoplasmic part;GO:0005886//plasma membrane;GO:0044432//endoplasmic reticulum part;GO:0042175//nuclear outer membrane-endoplasmic reticulum membrane network;GO:0012505//endomembrane system;GO:0016020//membrane;GO:0044446//intracellular organe	GO:0022892//substrate-specific transporter activity;GO:0005216//ion channel activity;GO:0008509//anion transmembrane transporter activity;GO:0016462//pyrophosphatase activity;GO:0022803//passive transmembrane transporter activity;GO:0016818//hydrolase act	GO:0048731//system development;GO:0006753//nucleoside phosphate metabolic process;GO:0015918//sterol transport;GO:0009166//nucleotide catabolic process;GO:0046483//heterocycle metabolic process;GO:1901360//organic cyclic compound metabolic process;GO:0042
ENSG00000001629	10.44	14.22	16.22	12.66	11.11	12.11	ANKIB1	ankyrin repeat and IBR domain-containing protein 1 [Homo sapiens]	-	-	-	-	-	GO:0043167//ion binding;GO:0005488//binding;GO:0043169//cation binding	-
ENSG00000001630	71.9	77.73	78.73	75.82	68.44	70.44	CYP51A1	Cytochrome P450, family 51, subfamily A, polypeptide 1 [Homo sapiens]	Metabolism	Lipid metabolism;Global and Overview	ko01100//Metabolic pathways;ko01100//Metabolic pathways;ko01110//Biosynthesis of secondary metabolites;ko01110//Biosynthesis of secondary metabolites;ko01130//Biosynthesis of antibiotics;ko01130//Biosynthesis of antibiotics;ko00100//Steroid biosynthesis;k	K05917	GO:0016020//membrane;GO:0044425//membrane part;GO:0012505//endomembrane system;GO:0031224//intrinsic component of membrane;GO:0044464//cell part;GO:0043227//membrane-bounded organelle;GO:0043231//intracellular membrane-bounded organelle;GO:0005623//cell;G	GO:0046872//metal ion binding;GO:0046906//tetrapyrrole binding;GO:0004497//monooxygenase activity;GO:0043169//cation binding;GO:0046914//transition metal ion binding;GO:0005488//binding;GO:1901363//heterocyclic compound binding;GO:0016491//oxidoreductase	GO:0006629//lipid metabolic process;GO:1901362//organic cyclic compound biosynthetic process;GO:0044238//primary metabolic process;GO:0044711//single-organism biosynthetic process;GO:1902652//secondary alcohol metabolic process;GO:1901615//organic hydroxy
ENSG00000001631	8.61	11.35	13.35	11.37	7.28	9.28	KRIT1	krev interaction trapped protein 1 isoform 1 [Homo sapiens]	Environmental Information Processing	Signal transduction	ko04015//Rap1 signaling pathway;ko04015//Rap1 signaling pathway;ko04015//Rap1 signaling pathway;ko04015//Rap1 signaling pathway	K17705	GO:0043232//intracellular non-membrane-bounded organelle;GO:0044421//extracellular region part;GO:0043229//intracellular organelle;GO:0044464//cell part;GO:0005623//cell;GO:0043226//organelle;GO:0005576//extracellular region;GO:0015630//microtubule cytosk	GO:0098772//molecular function regulator;GO:0008289//lipid binding;GO:0005543//phospholipid binding;GO:0005515//protein binding;GO:0005488//binding;GO:0043167//ion binding;GO:0035091//phosphatidylinositol binding;GO:0060589//nucleoside-triphosphatase regu	GO:0010941//regulation of cell death;GO:0048731//system development;GO:0051716//cellular response to stimulus;GO:0008283//cell proliferation;GO:0032878//regulation of establishment or maintenance of cell polarity;GO:0065009//regulation of molecular functi
ENSG00000002016	4.23	6.58	7.58	5.18	3.92	4.92	RAD52	DNA repair protein RAD52 homolog isoform a [Homo sapiens]	Genetic Information Processing	Replication and repair	ko03440//Homologous recombination;ko03440//Homologous recombination;ko03440//Homologous recombination	K10873	GO:0005622//intracellular;GO:0043226//organelle;GO:0044446//intracellular organelle part;GO:0044422//organelle part;GO:0005623//cell;GO:0043231//intracellular membrane-bounded organelle;GO:0043227//membrane-bounded organelle;GO:0031981//nuclear lumen;GO:0	GO:0005515//protein binding;GO:1901363//heterocyclic compound binding;GO:0003676//nucleic acid binding;GO:0005488//binding;GO:0097159//organic cyclic compound binding	GO:0034641//cellular nitrogen compound metabolic process;GO:0006725//cellular aromatic compound metabolic process;GO:0000280//nuclear division;GO:0006281//DNA repair;GO:0006302//double-strand break repair;GO:0022414//reproductive process;GO:0071840//cellu
ENSG00000002330	27.8	21.01	23.01	20.12	21.23	22.23	BAD	bcl2-associated agonist of cell death [Homo sapiens]	Cellular Processes;Organismal Systems;Environmental Information Processing	Endocrine system;Signal transduction;Nervous system;Cellular commiunity;Cell growth and death	ko04151//PI3K-Akt signaling pathway;ko04151//PI3K-Akt signaling pathway;ko04014//Ras signaling pathway;ko04014//Ras signaling pathway;ko04510//Focal adhesion;ko04510//Focal adhesion;ko04024//cAMP signaling pathway;ko04024//cAMP signaling pathway;ko04022//	K02158	GO:0044446//intracellular organelle part;GO:0005737//cytoplasm;GO:0005623//cell;GO:0031967//organelle envelope;GO:0044429//mitochondrial part;GO:0005739//mitochondrion;GO:0044422//organelle part;GO:0044444//cytoplasmic part;GO:0005740//mitochondrial envel	GO:0098772//molecular function regulator;GO:0016505//peptidase activator activity involved in apoptotic process;GO:0019903//protein phosphatase binding;GO:0019900//kinase binding;GO:0019899//enzyme binding;GO:0005488//binding;GO:0061134//peptidase regulat	GO:0043627//response to estrogen;GO:0006508//proteolysis;GO:0010817//regulation of hormone levels;GO:0098609//cell-cell adhesion;GO:0046649//lymphocyte activation;GO:1904951//positive regulation of establishment of protein localization;GO:0044763//single-
ENSG00000002549	44.09	48.31	50.31	48.03	48.03	50.03	LAP3	cytosol aminopeptidase [Homo sapiens]	Metabolism	Metabolism of other amino acids;Global and Overview;Amino acid metabolism	ko01100//Metabolic pathways;ko01100//Metabolic pathways;ko00480//Glutathione metabolism;ko00480//Glutathione metabolism;ko00330//Arginine and proline metabolism;ko00330//Arginine and proline metabolism	K11142	GO:0043229//intracellular organelle;GO:0031988//membrane-bounded vesicle;GO:0043226//organelle;GO:0044424//intracellular part;GO:0005623//cell;GO:0031982//vesicle;GO:0044464//cell part;GO:0043231//intracellular membrane-bounded organelle;GO:0043227//membr	GO:0008237//metallopeptidase activity;GO:0008238//exopeptidase activity;GO:0003824//catalytic activity;GO:0043169//cation binding;GO:0008233//peptidase activity;GO:0046872//metal ion binding;GO:0043167//ion binding;GO:0070011//peptidase activity, acting o	GO:0019538//protein metabolic process;GO:0044238//primary metabolic process;GO:0051604//protein maturation;GO:0016485//protein processing;GO:0010467//gene expression;GO:0006508//proteolysis;GO:0008152//metabolic process;GO:0071704//organic substance metab
ENSG00000002586	123.14	119.22	120.22	118.85	133.83	134.83	CD99	CD99 antigen isoform a precursor [Homo sapiens]	Organismal Systems;Environmental Information Processing	Signaling molecules and interaction;Immune system	ko04514//Cell adhesion molecules (CAMs);ko04514//Cell adhesion molecules (CAMs);ko04514//Cell adhesion molecules (CAMs);ko04670//Leukocyte transendothelial migration;ko04670//Leukocyte transendothelial migration;ko04670//Leukocyte transendothelial migrati	K06520	GO:0016020//membrane;GO:0031224//intrinsic component of membrane;GO:0016021//integral component of membrane;GO:0044425//membrane part	-	GO:0022610//biological adhesion
ENSG00000002587	0	0	2	0	0	2	HS3ST1	heparan sulfate glucosamine 3-O-sulfotransferase 1 precursor [Homo sapiens]	Metabolism	Glycan biosynthesis and metabolism	ko00534//Glycosaminoglycan biosynthesis - heparan sulfate / heparin;ko00534//Glycosaminoglycan biosynthesis - heparan sulfate / heparin	K01024	GO:0031224//intrinsic component of membrane;GO:0016020//membrane;GO:0044425//membrane part	GO:0003824//catalytic activity;GO:0016740//transferase activity;GO:0034483//heparan sulfate sulfotransferase activity;GO:0008146//sulfotransferase activity;GO:0016782//transferase activity, transferring sulfur-containing groups	GO:0008152//metabolic process;GO:1901576//organic substance biosynthetic process;GO:1901137//carbohydrate derivative biosynthetic process;GO:0043170//macromolecule metabolic process;GO:0044711//single-organism biosynthetic process;GO:0009058//biosynthetic
ENSG00000002726	0.05	0.08	1.08	0.1	0.02	2.02	AOC1	amiloride-sensitive amine oxidase [copper-containing] isoform 2 precursor [Homo sapiens]	Metabolism	Global and Overview;Amino acid metabolism	ko01100//Metabolic pathways;ko00330//Arginine and proline metabolism;ko00380//Tryptophan metabolism;ko00340//Histidine metabolism	K11182	GO:0005622//intracellular;GO:0044464//cell part;GO:0005576//extracellular region;GO:0042579//microbody;GO:0043231//intracellular membrane-bounded organelle;GO:0005737//cytoplasm;GO:0016020//membrane;GO:0043229//intracellular organelle;GO:0044424//intracel	GO:0046983//protein dimerization activity;GO:0016638//oxidoreductase activity, acting on the CH-NH2 group of donors;GO:0097367//carbohydrate derivative binding;GO:0043169//cation binding;GO:0015267//channel activity;GO:0022803//passive transmembrane trans	GO:0031667//response to nutrient levels;GO:1901564//organonitrogen compound metabolic process;GO:0006810//transport;GO:0015672//monovalent inorganic cation transport;GO:0007154//cell communication;GO:0031668//cellular response to extracellular stimulus;GO
ENSG00000002745	0.11	0.07	2.07	0	0.01	2.01	WNT16	protein Wnt-16 isoform 2 [Homo sapiens]	Cellular Processes;Organismal Systems;Environmental Information Processing	Cellular commiunity;Signal transduction;Endocrine system	ko04310//Wnt signaling pathway;ko04310//Wnt signaling pathway;ko04390//Hippo signaling pathway;ko04390//Hippo signaling pathway;ko04550//Signaling pathways regulating pluripotency of stem cells;ko04550//Signaling pathways regulating pluripotency of stem c	K01558	-	-	-
ENSG00000002746	0.06	0.08	1.08	0.13	0.06	1.06	HECW1	HECT, C2 and WW domain containing E3 ubiquitin protein ligase 1, isoform CRA_c, partial [Homo sapiens]	-	-	-	-	GO:0043227//membrane-bounded organelle;GO:0044424//intracellular part;GO:0043229//intracellular organelle;GO:0005622//intracellular;GO:0044464//cell part;GO:0043226//organelle;GO:0043231//intracellular membrane-bounded organelle;GO:0005623//cell	GO:0003824//catalytic activity	GO:0006464//cellular protein modification process;GO:0070647//protein modification by small protein conjugation or removal;GO:0036211//protein modification process;GO:0043170//macromolecule metabolic process;GO:0044260//cellular macromolecule metabolic pr
ENSG00000002822	19.07	17.57	18.57	19.67	24.45	25.45	MAD1L1	mitotic spindle assembly checkpoint protein MAD1 isoform a [Homo sapiens]	Organismal Systems;Cellular Processes	Endocrine system;Cell growth and death	ko04110//Cell cycle;ko04110//Cell cycle;ko04110//Cell cycle;ko04110//Cell cycle;ko04914//Progesterone-mediated oocyte maturation;ko04914//Progesterone-mediated oocyte maturation;ko04914//Progesterone-mediated oocyte maturation;ko04914//Progesterone-mediat	K06638	GO:0015630//microtubule cytoskeleton;GO:0043226//organelle;GO:0005737//cytoplasm;GO:0043227//membrane-bounded organelle;GO:0005634//nucleus;GO:0044430//cytoskeletal part;GO:0000776//kinetochore;GO:0043231//intracellular membrane-bounded organelle;GO:00432	GO:0005488//binding	GO:0009894//regulation of catabolic process;GO:0048523//negative regulation of cellular process;GO:1901991//negative regulation of mitotic cell cycle phase transition;GO:1903051//negative regulation of proteolysis involved in cellular protein catabolic pr
ENSG00000002834	123.2	117.75	119.75	112.31	129.32	130.32	LASP1	LIM and SH3 domain protein 1 isoform b [Homo sapiens]	-	-	-	-	GO:0005924//cell-substrate adherens junction;GO:0030054//cell junction;GO:0044424//intracellular part;GO:0015629//actin cytoskeleton;GO:0070161//anchoring junction;GO:0043229//intracellular organelle;GO:0005912//adherens junction;GO:0005622//intracellular	GO:0030674//protein binding, bridging;GO:0046872//metal ion binding;GO:0005215//transporter activity;GO:0005515//protein binding;GO:0005488//binding;GO:0060090//binding, bridging;GO:0022892//substrate-specific transporter activity;GO:0043167//ion binding;	GO:0050789//regulation of biological process;GO:0051234//establishment of localization;GO:0007154//cell communication;GO:0009987//cellular process;GO:0051716//cellular response to stimulus;GO:0044699//single-organism process;GO:0050896//response to stimul
ENSG00000002919	8.95	11.11	13.11	7.62	9.05	10.05	SNX11	sorting nexin 11, isoform CRA_b, partial [Homo sapiens]	-	-	-	-	-	-	-
ENSG00000002933	9.38	9.95	11.95	6.3	9.6	10.6	TMEM176A	PREDICTED: transmembrane protein 176A isoform X1 [Homo sapiens]	-	-	-	-	-	-	GO:2000026//regulation of multicellular organismal development;GO:1902106//negative regulation of leukocyte differentiation;GO:0048519//negative regulation of biological process;GO:0050793//regulation of developmental process;GO:0050789//regulation of bio
ENSG00000003056	104.88	104.59	105.59	90.47	81.95	83.95	M6PR	Similar to mannose-6-phosphate receptor (cation dependent), partial [Homo sapiens]	Cellular Processes	Transport and catabolism	ko04145//Phagosome;ko04145//Phagosome;ko04145//Phagosome;ko04145//Phagosome;ko04145//Phagosome;ko04142//Lysosome;ko04142//Lysosome;ko04142//Lysosome;ko04142//Lysosome;ko04142//Lysosome	K10089	GO:0031224//intrinsic component of membrane;GO:0044425//membrane part;GO:0000323//lytic vacuole;GO:0005622//intracellular;GO:0044444//cytoplasmic part;GO:0012505//endomembrane system;GO:0016020//membrane;GO:0005737//cytoplasm;GO:0005773//vacuole;GO:000576	GO:0015149//hexose transmembrane transporter activity;GO:0030246//carbohydrate binding;GO:0048029//monosaccharide binding;GO:0036094//small molecule binding;GO:0015144//carbohydrate transmembrane transporter activity;GO:0004871//signal transducer activity	GO:0044765//single-organism transport;GO:0008645//hexose transport;GO:0051641//cellular localization;GO:0051179//localization;GO:1902578//single-organism localization;GO:0045184//establishment of protein localization;GO:0016192//vesicle-mediated transport
ENSG00000003096	3.97	6.36	7.36	4.84	5.49	6.49	KLHL13	PREDICTED: kelch-like protein 13 isoform X1 [Homo sapiens]	Genetic Information Processing	Folding, sorting and degradation	ko04120//Ubiquitin mediated proteolysis;ko04120//Ubiquitin mediated proteolysis;ko04120//Ubiquitin mediated proteolysis;ko04120//Ubiquitin mediated proteolysis	K10447	GO:0005622//intracellular;GO:0031461//cullin-RING ubiquitin ligase complex;GO:0044424//intracellular part;GO:1990234//transferase complex;GO:0043234//protein complex;GO:1902494//catalytic complex;GO:0044464//cell part;GO:0005623//cell;GO:0000151//ubiquiti	GO:0003824//catalytic activity;GO:0019787//ubiquitin-like protein transferase activity;GO:0016740//transferase activity	GO:0043170//macromolecule metabolic process;GO:0044237//cellular metabolic process;GO:0044267//cellular protein metabolic process;GO:0071704//organic substance metabolic process;GO:0036211//protein modification process;GO:0006464//cellular protein modific
ENSG00000003137	18.84	20.85	21.85	22.58	20.4	22.4	CYP26B1	cytochrome P450 26B1 isoform 2 [Homo sapiens]	Metabolism	Global and Overview;Metabolism of cofactors and vitamins	ko01100//Metabolic pathways;ko01100//Metabolic pathways;ko01100//Metabolic pathways;ko00830//Retinol metabolism;ko00830//Retinol metabolism;ko00830//Retinol metabolism	K12664	GO:0044464//cell part;GO:0016020//membrane;GO:0005623//cell;GO:0012505//endomembrane system;GO:0042175//nuclear outer membrane-endoplasmic reticulum membrane network	GO:0046872//metal ion binding;GO:0043167//ion binding;GO:0005488//binding;GO:0003824//catalytic activity;GO:0008289//lipid binding;GO:0097159//organic cyclic compound binding;GO:0005501//retinoid binding;GO:0019840//isoprenoid binding;GO:0046914//transiti	GO:2001016//positive regulation of skeletal muscle cell differentiation;GO:0044699//single-organism process;GO:0051716//cellular response to stimulus;GO:0009887//organ morphogenesis;GO:1902811//positive regulation of skeletal muscle fiber differentiation;
ENSG00000003147	16.13	16.54	17.54	15.01	15.16	17.16	ICA1	islet cell autoantigen 1 isoform a [Homo sapiens]	-	-	-	-	GO:0008021//synaptic vesicle;GO:0044424//intracellular part;GO:0070382//exocytic vesicle;GO:0005623//cell;GO:0043005//neuron projection;GO:0042995//cell projection;GO:0031988//membrane-bounded vesicle;GO:0043231//intracellular membrane-bounded organelle;G	GO:0005515//protein binding;GO:0005488//binding	GO:0051649//establishment of localization in cell;GO:0009987//cellular process;GO:0044763//single-organism cellular process;GO:0007268//synaptic transmission;GO:0006836//neurotransmitter transport;GO:0051234//establishment of localization;GO:0007267//cell
ENSG00000003249	18.86	18.25	19.25	19.57	20.89	21.89	DBNDD1	dysbindin domain-containing protein 1 isoform 2 [Homo sapiens]	-	-	-	-	-	-	-
ENSG00000003393	11.49	12.67	14.67	11.57	10.01	11.01	ALS2	alsin isoform 1 [Homo sapiens]	-	-	-	-	GO:0043227//membrane-bounded organelle;GO:0036477//somatodendritic compartment;GO:0012505//endomembrane system;GO:0044422//organelle part;GO:0043005//neuron projection;GO:0043232//intracellular non-membrane-bounded organelle;GO:0030425//dendrite;GO:000576	GO:0019899//enzyme binding;GO:0031267//small GTPase binding;GO:0030234//enzyme regulator activity;GO:0098772//molecular function regulator;GO:0005088//Ras guanyl-nucleotide exchange factor activity;GO:0019209//kinase activator activity;GO:0005085//guanyl-	GO:0050789//regulation of biological process;GO:0048699//generation of neurons;GO:0051246//regulation of protein metabolic process;GO:0007165//signal transduction;GO:0007264//small GTPase mediated signal transduction;GO:0046907//intracellular transport;GO
ENSG00000003400	3.27	2.56	4.56	2.83	2.9	4.9	CASP10	caspase-10 isoform 1 preproprotein [Homo sapiens]	Environmental Information Processing;Organismal Systems;Cellular Processes	Signal transduction;Immune system;Cell growth and death	ko04668//TNF signaling pathway;ko04668//TNF signaling pathway;ko04668//TNF signaling pathway;ko04668//TNF signaling pathway;ko04210//Apoptosis;ko04210//Apoptosis;ko04210//Apoptosis;ko04210//Apoptosis;ko04622//RIG-I-like receptor signaling pathway;ko04622/	K04400	-	-	-
ENSG00000003402	10.89	9.29	10.29	11.88	10.74	11.74	CFLAR	CASP8 and FADD-like apoptosis regulator isoform 1 [Homo sapiens]	Cellular Processes;Environmental Information Processing	Signal transduction;Cell growth and death	ko04668//TNF signaling pathway;ko04668//TNF signaling pathway;ko04668//TNF signaling pathway;ko04668//TNF signaling pathway;ko04668//TNF signaling pathway;ko04210//Apoptosis;ko04210//Apoptosis;ko04210//Apoptosis;ko04210//Apoptosis;ko04210//Apoptosis;ko040	K04724	-	-	-
ENSG00000003436	34.99	39.93	40.93	33.77	26.14	27.14	TFPI	tissue factor pathway inhibitor isoform a precursor [Homo sapiens]	Organismal Systems	Immune system	ko04610//Complement and coagulation cascades;ko04610//Complement and coagulation cascades;ko04610//Complement and coagulation cascades;ko04610//Complement and coagulation cascades	K03909	GO:0043229//intracellular organelle;GO:0044424//intracellular part;GO:0043227//membrane-bounded organelle;GO:0031224//intrinsic component of membrane;GO:0044464//cell part;GO:0005576//extracellular region;GO:0044425//membrane part;GO:0005623//cell;GO:0044	GO:0061135//endopeptidase regulator activity;GO:0004857//enzyme inhibitor activity;GO:0030234//enzyme regulator activity;GO:0098772//molecular function regulator;GO:0061134//peptidase regulator activity	GO:0044710//single-organism metabolic process;GO:0010466//negative regulation of peptidase activity;GO:0065007//biological regulation;GO:0044699//single-organism process;GO:0009892//negative regulation of metabolic process;GO:0044238//primary metabolic pr
ENSG00000003509	4.05	5.22	6.22	3.86	3.39	4.39	NDUFAF7	protein arginine methyltransferase NDUFAF7, mitochondrial isoform 1 [Homo sapiens]	-	-	-	-	GO:0044424//intracellular part;GO:0044421//extracellular region part;GO:0043231//intracellular membrane-bounded organelle;GO:0005623//cell;GO:0043226//organelle;GO:0005622//intracellular;GO:0005576//extracellular region;GO:0043227//membrane-bounded organe	GO:0016740//transferase activity;GO:0016741//transferase activity, transferring one-carbon groups;GO:0005515//protein binding;GO:0005488//binding;GO:0003824//catalytic activity	GO:0006461//protein complex assembly;GO:0070271//protein complex biogenesis;GO:0008152//metabolic process;GO:0022607//cellular component assembly;GO:0034622//cellular macromolecular complex assembly;GO:0043933//macromolecular complex subunit organization;
ENSG00000003756	31.5	28.13	29.13	31.92	30.17	31.17	RBM5	RNA-binding protein 5 [Homo sapiens]	-	-	-	-	GO:1990904//ribonucleoprotein complex;GO:0032991//macromolecular complex;GO:0043233//organelle lumen;GO:0005622//intracellular;GO:0005634//nucleus;GO:0044424//intracellular part;GO:0043226//organelle;GO:0043227//membrane-bounded organelle;GO:0044464//cell	GO:0005488//binding;GO:0044822//poly(A) RNA binding;GO:0003723//RNA binding;GO:0043167//ion binding;GO:1901363//heterocyclic compound binding;GO:0003676//nucleic acid binding;GO:0046914//transition metal ion binding;GO:0046872//metal ion binding;GO:009715	GO:0044763//single-organism cellular process;GO:0006397//mRNA processing;GO:0090304//nucleic acid metabolic process;GO:0006396//RNA processing;GO:0046483//heterocycle metabolic process;GO:0012501//programmed cell death;GO:0016071//mRNA metabolic process;G
ENSG00000003987	0.82	1.15	2.15	0.77	0.47	1.47	MTMR7	myotubularin-related protein 7 [Homo sapiens]	Metabolism;Environmental Information Processing	Global and Overview;Carbohydrate metabolism;Signal transduction	ko01100//Metabolic pathways;ko04070//Phosphatidylinositol signaling system;ko00562//Inositol phosphate metabolism	K18083	GO:0044464//cell part;GO:0044444//cytoplasmic part;GO:0005622//intracellular;GO:0005737//cytoplasm;GO:0044424//intracellular part;GO:0005623//cell	GO:0003824//catalytic activity;GO:0042578//phosphoric ester hydrolase activity;GO:0004721//phosphoprotein phosphatase activity;GO:0016788//hydrolase activity, acting on ester bonds;GO:0016787//hydrolase activity;GO:0016791//phosphatase activity	GO:0044237//cellular metabolic process;GO:0044267//cellular protein metabolic process;GO:0006793//phosphorus metabolic process;GO:0044255//cellular lipid metabolic process;GO:0009058//biosynthetic process;GO:0016311//dephosphorylation;GO:0090407//organoph
ENSG00000003989	27.85	30.72	31.72	28.74	24.32	25.32	SLC7A2	cationic amino acid transporter 2 isoform 2 [Homo sapiens]	-	-	-	-	GO:0031224//intrinsic component of membrane;GO:0016021//integral component of membrane;GO:0044424//intracellular part;GO:0044425//membrane part;GO:0016020//membrane;GO:0005623//cell;GO:0044464//cell part;GO:0005622//intracellular	GO:0008324//cation transmembrane transporter activity;GO:0005215//transporter activity;GO:0008514//organic anion transmembrane transporter activity;GO:0022891//substrate-specific transmembrane transporter activity;GO:0015171//amino acid transmembrane tran	GO:0044271//cellular nitrogen compound biosynthetic process;GO:0046942//carboxylic acid transport;GO:0015711//organic anion transport;GO:0044763//single-organism cellular process;GO:0044249//cellular biosynthetic process;GO:0034641//cellular nitrogen comp
ENSG00000004059	207.55	200.18	202.18	192.41	218.31	219.31	ARF5	ADP-ribosylation factor 5 [Homo sapiens]	Cellular Processes	Transport and catabolism	ko04144//Endocytosis	K07940	GO:0043226//organelle;GO:0005622//intracellular;GO:0044424//intracellular part;GO:0044444//cytoplasmic part;GO:0044464//cell part;GO:0005737//cytoplasm;GO:0043231//intracellular membrane-bounded organelle;GO:0016020//membrane;GO:0043229//intracellular org	GO:0016787//hydrolase activity;GO:0001882//nucleoside binding;GO:0016818//hydrolase activity, acting on acid anhydrides, in phosphorus-containing anhydrides;GO:0032549//ribonucleoside binding;GO:0016817//hydrolase activity, acting on acid anhydrides;GO:00	GO:0009154//purine ribonucleotide catabolic process;GO:0019637//organophosphate metabolic process;GO:0045184//establishment of protein localization;GO:1901292//nucleoside phosphate catabolic process;GO:0007165//signal transduction;GO:0033036//macromolecul
ENSG00000004139	3.06	3.24	4.24	3.29	2.8	3.8	SARM1	sterile alpha and TIR motif-containing protein 1 precursor [Homo sapiens]	-	-	-	-	GO:0098805//whole membrane;GO:0044422//organelle part;GO:0015630//microtubule cytoskeleton;GO:0043226//organelle;GO:0097458//neuron part;GO:0044429//mitochondrial part;GO:0031975//envelope;GO:0031968//organelle outer membrane;GO:0016020//membrane;GO:00058	-	GO:0016265//death;GO:0007154//cell communication;GO:0050776//regulation of immune response;GO:0002764//immune response-regulating signaling pathway;GO:0060284//regulation of cell development;GO:0009746//response to hexose;GO:0002684//positive regulation o
ENSG00000004142	108.27	95.89	96.89	99.47	112.79	113.79	POLDIP2	polymerase delta-interacting protein 2 isoform 1 [Homo sapiens]	-	-	-	-	GO:0031974//membrane-enclosed lumen;GO:0005737//cytoplasm;GO:0005739//mitochondrion;GO:0043226//organelle;GO:0044444//cytoplasmic part;GO:0043229//intracellular organelle;GO:0005622//intracellular;GO:0043233//organelle lumen;GO:0044424//intracellular part	-	GO:0006996//organelle organization;GO:0016043//cellular component organization;GO:0071840//cellular component organization or biogenesis;GO:0009987//cellular process;GO:0007005//mitochondrion organization
ENSG00000004399	11.16	10.3	11.3	13.55	15.14	17.14	PLXND1	plexin-D1 precursor [Homo sapiens]	-	-	-	-	GO:0005623//cell;GO:0044464//cell part;GO:0016020//membrane;GO:0016021//integral component of membrane;GO:0044425//membrane part;GO:0031224//intrinsic component of membrane	GO:0004888//transmembrane signaling receptor activity;GO:0099600//transmembrane receptor activity;GO:0005488//binding;GO:0060089//molecular transducer activity;GO:0004872//receptor activity;GO:0004871//signal transducer activity;GO:0038023//signaling rece	GO:0032502//developmental process;GO:0009887//organ morphogenesis;GO:0035272//exocrine system development;GO:0048514//blood vessel morphogenesis;GO:0061564//axon development;GO:0000904//cell morphogenesis involved in differentiation;GO:0071840//cellular c
ENSG00000004455	140	125.55	127.55	132.51	139.49	140.49	AK2	adenylate kinase 2, mitochondrial isoform h [Homo sapiens]	Metabolism	Nucleotide metabolism;Global and Overview	ko01100//Metabolic pathways;ko01100//Metabolic pathways;ko01100//Metabolic pathways;ko01100//Metabolic pathways;ko01100//Metabolic pathways;ko01110//Biosynthesis of secondary metabolites;ko01110//Biosynthesis of secondary metabolites;ko01110//Biosynthesis	K00939	GO:0005622//intracellular;GO:0031514//motile cilium;GO:0031967//organelle envelope;GO:0005623//cell;GO:0016020//membrane;GO:0031975//envelope;GO:0042995//cell projection;GO:0044464//cell part;GO:0043231//intracellular membrane-bounded organelle;GO:0044422	GO:1901363//heterocyclic compound binding;GO:0016776//phosphotransferase activity, phosphate group as acceptor;GO:0097367//carbohydrate derivative binding;GO:0003824//catalytic activity;GO:0097159//organic cyclic compound binding;GO:0005488//binding;GO:00	GO:1901576//organic substance biosynthetic process;GO:0032501//multicellular organismal process;GO:0009719//response to endogenous stimulus;GO:0010033//response to organic substance;GO:0009151//purine deoxyribonucleotide metabolic process;GO:0050896//resp
ENSG00000004468	0.39	0.24	2.24	0.46	0.27	1.27	CD38	ADP-ribosyl cyclase/cyclic ADP-ribose hydrolase 1 [Homo sapiens]	Organismal Systems;Environmental Information Processing;Metabolism	Global and Overview;Endocrine system;Signal transduction;Metabolism of cofactors and vitamins;Digestive system;Immune system	ko01100//Metabolic pathways;ko01100//Metabolic pathways;ko04020//Calcium signaling pathway;ko04020//Calcium signaling pathway;ko04921//Oxytocin signaling pathway;ko04921//Oxytocin signaling pathway;ko04972//Pancreatic secretion;ko04972//Pancreatic secreti	K01242	GO:0016020//membrane;GO:0044464//cell part;GO:0043231//intracellular membrane-bounded organelle;GO:0044424//intracellular part;GO:0043229//intracellular organelle;GO:0005622//intracellular;GO:0005623//cell;GO:0031224//intrinsic component of membrane;GO:00	GO:0016787//hydrolase activity;GO:0016829//lyase activity;GO:0003824//catalytic activity	GO:0048545//response to steroid hormone;GO:0050880//regulation of blood vessel size;GO:0044699//single-organism process;GO:0023052//signaling;GO:0032880//regulation of protein localization;GO:0002768//immune response-regulating cell surface receptor signa
ENSG00000004478	85.86	86.74	87.74	88.02	101.13	103.13	FKBP4	peptidyl-prolyl cis-trans isomerase FKBP4 [Homo sapiens]	Organismal Systems	Endocrine system	ko04915//Estrogen signaling pathway;ko04915//Estrogen signaling pathway;ko04915//Estrogen signaling pathway	K09571	-	-	-
ENSG00000004487	37.12	37.57	39.57	38.73	38.22	40.22	KDM1A	lysine-specific histone demethylase 1A isoform b [Homo sapiens]	-	-	-	-	GO:0070013//intracellular organelle lumen;GO:0031974//membrane-enclosed lumen;GO:0005634//nucleus;GO:0044422//organelle part;GO:0044464//cell part;GO:0043234//protein complex;GO:0043228//non-membrane-bounded organelle;GO:0044446//intracellular organelle p	GO:0036094//small molecule binding;GO:0005515//protein binding;GO:0005102//receptor binding;GO:0003713//transcription coactivator activity;GO:0003676//nucleic acid binding;GO:0003677//DNA binding;GO:0032452//histone demethylase activity;GO:0000975//regula	GO:0070988//demethylation;GO:0050878//regulation of body fluid levels;GO:0006325//chromatin organization;GO:0072331//signal transduction by p53 class mediator;GO:0044092//negative regulation of molecular function;GO:0002376//immune system process;GO:00313
ENSG00000004534	14.13	14.44	16.44	13.97	13.48	15.48	RBM6	PREDICTED: RNA-binding protein 6 isoform X1 [Homo sapiens]	-	-	-	-	GO:0005623//cell;GO:0005622//intracellular;GO:0043227//membrane-bounded organelle;GO:0043226//organelle;GO:0044424//intracellular part;GO:0044464//cell part;GO:0043229//intracellular organelle;GO:0043231//intracellular membrane-bounded organelle	GO:0097159//organic cyclic compound binding;GO:0003676//nucleic acid binding;GO:1901363//heterocyclic compound binding;GO:0003723//RNA binding;GO:0005488//binding	GO:0008152//metabolic process;GO:0010467//gene expression;GO:0043170//macromolecule metabolic process;GO:0071704//organic substance metabolic process
ENSG00000004660	0.91	0.74	2.74	0.76	0.82	2.82	CAMKK1	calcium/calmodulin-dependent protein kinase kinase 1 isoform c [Homo sapiens]	Environmental Information Processing;Organismal Systems	Endocrine system;Aging;Signal transduction	ko04921//Oxytocin signaling pathway;ko04921//Oxytocin signaling pathway;ko04921//Oxytocin signaling pathway;ko04152//AMPK signaling pathway;ko04152//AMPK signaling pathway;ko04152//AMPK signaling pathway;ko04211//Longevity regulating pathway - mammal;ko04	K07359	GO:0005737//cytoplasm;GO:0043229//intracellular organelle;GO:0044444//cytoplasmic part;GO:0043226//organelle;GO:0005623//cell;GO:0044424//intracellular part;GO:0043231//intracellular membrane-bounded organelle;GO:0005622//intracellular;GO:0043227//membran	GO:1901363//heterocyclic compound binding;GO:0001882//nucleoside binding;GO:0005488//binding;GO:0004674//protein serine/threonine kinase activity;GO:0005515//protein binding;GO:0097367//carbohydrate derivative binding;GO:0016773//phosphotransferase activi	GO:0044237//cellular metabolic process;GO:0006793//phosphorus metabolic process;GO:0008152//metabolic process;GO:0043170//macromolecule metabolic process;GO:0044260//cellular macromolecule metabolic process;GO:0007267//cell-cell signaling;GO:0044699//sing
ENSG00000004700	13.4	14.92	16.92	14.32	9.61	11.61	RECQL	ATP-dependent DNA helicase Q1 [Homo sapiens]	-	-	-	-	GO:0044424//intracellular part;GO:0005622//intracellular;GO:0043229//intracellular organelle;GO:0043227//membrane-bounded organelle;GO:0043232//intracellular non-membrane-bounded organelle;GO:0043226//organelle;GO:0044464//cell part;GO:0005623//cell;GO:00	GO:0042623//ATPase activity, coupled;GO:0016818//hydrolase activity, acting on acid anhydrides, in phosphorus-containing anhydrides;GO:0016787//hydrolase activity;GO:0017111//nucleoside-triphosphatase activity;GO:0003678//DNA helicase activity;GO:0016462/	GO:0071704//organic substance metabolic process;GO:0046700//heterocycle catabolic process;GO:1901565//organonitrogen compound catabolic process;GO:0008152//metabolic process;GO:0006725//cellular aromatic compound metabolic process;GO:0051276//chromosome o
ENSG00000004766	2.89	3.76	4.76	3.1	2.3	4.3	VPS50	syndetin isoform b [Homo sapiens]	-	-	-	-	GO:0031988//membrane-bounded vesicle;GO:0031982//vesicle;GO:0043227//membrane-bounded organelle;GO:0043226//organelle	-	-
ENSG00000004776	0.18	0.4	2.4	0.25	0.28	1.28	HSPB6	heat shock protein beta-6 [Homo sapiens]	-	-	-	-	GO:0043226//organelle;GO:0043227//membrane-bounded organelle;GO:0043231//intracellular membrane-bounded organelle;GO:0005622//intracellular;GO:0043229//intracellular organelle;GO:0044464//cell part;GO:0044424//intracellular part;GO:0005623//cell	GO:0005515//protein binding;GO:0046983//protein dimerization activity;GO:0005488//binding	GO:0006936//muscle contraction;GO:0032501//multicellular organismal process;GO:0003012//muscle system process;GO:0050896//response to stimulus;GO:0003008//system process
ENSG00000004777	1.41	1.85	3.85	1.75	1.62	3.62	ARHGAP33	rho GTPase-activating protein 33 isoform 2 [Homo sapiens]	-	-	-	-	GO:0005737//cytoplasm;GO:0044424//intracellular part;GO:0044444//cytoplasmic part;GO:0005623//cell;GO:0044464//cell part;GO:0005622//intracellular;GO:0016020//membrane	GO:0005543//phospholipid binding;GO:0060589//nucleoside-triphosphatase regulator activity;GO:0098772//molecular function regulator;GO:0030234//enzyme regulator activity;GO:0005488//binding;GO:0030695//GTPase regulator activity;GO:0005096//GTPase activator	GO:0035556//intracellular signal transduction;GO:0050794//regulation of cellular process;GO:0050789//regulation of biological process;GO:0007165//signal transduction;GO:0044700//single organism signaling;GO:0044699//single-organism process;GO:0045184//est
ENSG00000004779	50.47	49.41	51.41	48.08	47.99	48.99	NDUFAB1	Acyl carrier protein, Mitochondrial (ACP) (5'partial), partial [Homo sapiens]	Metabolism	Global and Overview;Energy metabolism	ko01100//Metabolic pathways;ko01100//Metabolic pathways;ko00190//Oxidative phosphorylation;ko00190//Oxidative phosphorylation	K03955	GO:0019866//organelle inner membrane;GO:0044444//cytoplasmic part;GO:0005740//mitochondrial envelope;GO:0043226//organelle;GO:0043229//intracellular organelle;GO:0044425//membrane part;GO:0016020//membrane;GO:0044446//intracellular organelle part;GO:00704	GO:0043167//ion binding;GO:0043169//cation binding;GO:0046872//metal ion binding;GO:0003824//catalytic activity;GO:0016651//oxidoreductase activity, acting on NAD(P)H;GO:0050136//NADH dehydrogenase (quinone) activity;GO:0016491//oxidoreductase activity;GO	GO:0044237//cellular metabolic process;GO:0022904//respiratory electron transport chain;GO:0044267//cellular protein metabolic process;GO:0071704//organic substance metabolic process;GO:0044710//single-organism metabolic process;GO:0006082//organic acid m
ENSG00000004799	1.27	1.15	2.15	0.91	0.74	1.74	PDK4	pyruvate dehydrogenase kinase, isozyme 4 [Homo sapiens]	-	-	-	-	GO:0044422//organelle part;GO:0031967//organelle envelope;GO:0044429//mitochondrial part;GO:0043227//membrane-bounded organelle;GO:0005739//mitochondrion;GO:0043226//organelle;GO:0005622//intracellular;GO:0044444//cytoplasmic part;GO:0019866//organelle in	GO:0097159//organic cyclic compound binding;GO:0097367//carbohydrate derivative binding;GO:0001882//nucleoside binding;GO:0005488//binding;GO:0016740//transferase activity;GO:0004672//protein kinase activity;GO:0032549//ribonucleoside binding;GO:0036094//	GO:0043066//negative regulation of apoptotic process;GO:0006790//sulfur compound metabolic process;GO:0006090//pyruvate metabolic process;GO:0042221//response to chemical;GO:0006637//acyl-CoA metabolic process;GO:0050801//ion homeostasis;GO:0033993//respo
ENSG00000004809	0.09	0	2	0	0	1	SLC22A16	PREDICTED: solute carrier family 22 member 16 isoform X2 [Homo sapiens]	-	-	-	-	GO:0031224//intrinsic component of membrane;GO:0016020//membrane;GO:0044425//membrane part	GO:0008509//anion transmembrane transporter activity;GO:0022892//substrate-specific transporter activity;GO:0008324//cation transmembrane transporter activity;GO:0005342//organic acid transmembrane transporter activity;GO:0008514//organic anion transmembr	GO:0006928//movement of cell or subcellular component;GO:0044699//single-organism process;GO:0015697//quaternary ammonium group transport;GO:0015718//monocarboxylic acid transport;GO:0051704//multi-organism process;GO:0015672//monovalent inorganic cation
ENSG00000004838	0.72	0.54	1.54	0.79	0.61	1.61	ZMYND10	zinc finger MYND domain-containing protein 10 isoform 1 [Homo sapiens]	-	-	-	-	GO:0043232//intracellular non-membrane-bounded organelle;GO:0043229//intracellular organelle;GO:0005815//microtubule organizing center;GO:0043228//non-membrane-bounded organelle;GO:0044446//intracellular organelle part;GO:0044424//intracellular part;GO:00	GO:0043169//cation binding;GO:0043167//ion binding;GO:0005488//binding	GO:1902589//single-organism organelle organization;GO:0034622//cellular macromolecular complex assembly;GO:0006996//organelle organization;GO:0006461//protein complex assembly;GO:0009653//anatomical structure morphogenesis;GO:0048869//cellular development
ENSG00000004846	0	0.04	1.04	0.03	0.01	2.01	ABCB5	ATP-binding cassette sub-family B member 5 isoform 1 [Homo sapiens]	Environmental Information Processing	Membrane transport	ko02010//ABC transporters	K05660	-	-	-
ENSG00000004848	0.14	0.07	2.07	0.04	0.01	2.01	ARX	homeobox protein ARX [Homo sapiens]	-	-	-	-	GO:0043226//organelle;GO:0043227//membrane-bounded organelle;GO:0005622//intracellular;GO:0044464//cell part;GO:0005623//cell;GO:0044424//intracellular part;GO:0043229//intracellular organelle;GO:0043231//intracellular membrane-bounded organelle	GO:0005488//binding;GO:1901363//heterocyclic compound binding;GO:0001071//nucleic acid binding transcription factor activity;GO:0003676//nucleic acid binding;GO:0003677//DNA binding;GO:0097159//organic cyclic compound binding	GO:0034641//cellular nitrogen compound metabolic process;GO:0048870//cell motility;GO:0007420//brain development;GO:0008152//metabolic process;GO:0061564//axon development;GO:0030154//cell differentiation;GO:0021543//pallium development;GO:0016070//RNA me
ENSG00000004864	33.03	34.59	35.59	31.59	32.86	34.86	SLC25A13	calcium-binding mitochondrial carrier protein Aralar2 isoform 2 [Homo sapiens]	-	-	-	-	GO:0005622//intracellular;GO:0019866//organelle inner membrane;GO:0016021//integral component of membrane;GO:0044464//cell part;GO:0043231//intracellular membrane-bounded organelle;GO:0043226//organelle;GO:0043227//membrane-bounded organelle;GO:0016020//m	GO:0015075//ion transmembrane transporter activity;GO:0008509//anion transmembrane transporter activity;GO:0022857//transmembrane transporter activity;GO:0043169//cation binding;GO:0005215//transporter activity;GO:0015172//acidic amino acid transmembrane	GO:0006820//anion transport;GO:0044699//single-organism process;GO:0009260//ribonucleotide biosynthetic process;GO:0051234//establishment of localization;GO:0046942//carboxylic acid transport;GO:0044711//single-organism biosynthetic process;GO:0090407//or
ENSG00000004866	20.49	22.56	23.56	21.19	22.55	24.55	ST7	suppressor of tumorigenicity 7 protein isoform a [Homo sapiens]	-	-	-	-	GO:0031224//intrinsic component of membrane;GO:0044425//membrane part;GO:0016020//membrane	-	-
ENSG00000004897	21.46	26.4	28.4	25.77	19.29	20.29	CDC27	cell division cycle protein 27 homolog isoform 2 [Homo sapiens]	Organismal Systems;Cellular Processes;Genetic Information Processing	Folding, sorting and degradation;Cell growth and death;Endocrine system	ko04120//Ubiquitin mediated proteolysis;ko04120//Ubiquitin mediated proteolysis;ko04120//Ubiquitin mediated proteolysis;ko04120//Ubiquitin mediated proteolysis;ko04114//Oocyte meiosis;ko04114//Oocyte meiosis;ko04114//Oocyte meiosis;ko04114//Oocyte meiosis	K03350	GO:0044464//cell part;GO:0005737//cytoplasm;GO:0044428//nuclear part;GO:0043229//intracellular organelle;GO:0005634//nucleus;GO:0043232//intracellular non-membrane-bounded organelle;GO:0043231//intracellular membrane-bounded organelle;GO:0015630//microtub	GO:0019902//phosphatase binding;GO:0019899//enzyme binding;GO:0005515//protein binding;GO:0005488//binding	GO:0051439//regulation of ubiquitin-protein ligase activity involved in mitotic cell cycle;GO:0051603//proteolysis involved in cellular protein catabolic process;GO:1903363//negative regulation of cellular protein catabolic process;GO:1902589//single-orga
ENSG00000004939	0	0	2	0	0	2	SLC4A1	band 3 anion transport protein [Homo sapiens]	Organismal Systems	Excretory system	ko04966//Collecting duct acid secretion	K06573	GO:0030017//sarcomere;GO:0005622//intracellular;GO:0005576//extracellular region;GO:0043226//organelle;GO:0043228//non-membrane-bounded organelle;GO:0044422//organelle part;GO:0044421//extracellular region part;GO:0031988//membrane-bounded vesicle;GO:0043	GO:0099516//ion antiporter activity;GO:0022857//transmembrane transporter activity;GO:0005488//binding;GO:0015291//secondary active transmembrane transporter activity;GO:0005215//transporter activity;GO:0005515//protein binding;GO:0015103//inorganic anion	GO:0065008//regulation of biological quality;GO:0042592//homeostatic process;GO:0015711//organic anion transport;GO:1902578//single-organism localization;GO:0050801//ion homeostasis;GO:0044763//single-organism cellular process;GO:0048878//chemical homeost
ENSG00000004948	0.06	0	2	0.05	0.03	2.03	CALCR	calcitonin receptor isoform 1 [Homo sapiens]	Environmental Information Processing;Organismal Systems	Development;Signaling molecules and interaction	ko04080//Neuroactive ligand-receptor interaction;ko04080//Neuroactive ligand-receptor interaction;ko04380//Osteoclast differentiation;ko04380//Osteoclast differentiation	K04576	GO:0005623//cell;GO:0042995//cell projection;GO:0016021//integral component of membrane;GO:0031224//intrinsic component of membrane;GO:0044464//cell part;GO:0016020//membrane;GO:0044425//membrane part	GO:0017046//peptide hormone binding;GO:0042277//peptide binding;GO:0008528//G-protein coupled peptide receptor activity;GO:0038023//signaling receptor activity;GO:0060089//molecular transducer activity;GO:0001653//peptide receptor activity;GO:0004871//sig	GO:0007186//G-protein coupled receptor signaling pathway;GO:0044700//single organism signaling;GO:0008104//protein localization;GO:0031325//positive regulation of cellular metabolic process;GO:0071840//cellular component organization or biogenesis;GO:0010
ENSG00000004961	55.25	52.66	53.66	53.08	56.3	58.3	HCCS	cytochrome c-type heme lyase [Homo sapiens]	Metabolism	Metabolism of cofactors and vitamins	ko00860//Porphyrin and chlorophyll metabolism	K01764	GO:0044464//cell part;GO:0031967//organelle envelope;GO:0031975//envelope;GO:0043226//organelle;GO:0043229//intracellular organelle;GO:0044422//organelle part;GO:0043227//membrane-bounded organelle;GO:0016020//membrane;GO:0044424//intracellular part;GO:00	GO:0043167//ion binding;GO:0003824//catalytic activity;GO:0005488//binding;GO:0043169//cation binding	GO:0044710//single-organism metabolic process;GO:0008152//metabolic process;GO:0032502//developmental process;GO:0048856//anatomical structure development;GO:0009653//anatomical structure morphogenesis;GO:0044699//single-organism process
ENSG00000004975	23.21	23.64	24.64	24.56	27.39	28.39	DVL2	segment polarity protein dishevelled homolog DVL-2 [Homo sapiens]	Organismal Systems;Cellular Processes;Environmental Information Processing	Cellular commiunity;Signal transduction;Endocrine system	ko04310//Wnt signaling pathway;ko04310//Wnt signaling pathway;ko04390//Hippo signaling pathway;ko04390//Hippo signaling pathway;ko04550//Signaling pathways regulating pluripotency of stem cells;ko04550//Signaling pathways regulating pluripotency of stem c	K02353	GO:0044424//intracellular part;GO:0043227//membrane-bounded organelle;GO:0031982//vesicle;GO:0030135//coated vesicle;GO:0044464//cell part;GO:0016023//cytoplasmic, membrane-bounded vesicle;GO:0043229//intracellular organelle;GO:0005622//intracellular;GO:0	GO:0005515//protein binding;GO:0005102//receptor binding;GO:0001664//G-protein coupled receptor binding;GO:0005488//binding	GO:0043408//regulation of MAPK cascade;GO:0032502//developmental process;GO:0009887//organ morphogenesis;GO:0014020//primary neural tube formation;GO:0046483//heterocycle metabolic process;GO:0009653//anatomical structure morphogenesis;GO:0045859//regulat
ENSG00000005001	1.77	2.84	4.84	1.32	1.34	2.34	PRSS22	brain-specific serine protease 4 precursor [Homo sapiens]	-	-	-	-	-	-	-
ENSG00000005007	69.48	62.4	63.4	70.13	77.86	79.86	UPF1	regulator of nonsense transcripts 1 isoform 2 [Homo sapiens]	Genetic Information Processing	Translation	ko03013//RNA transport;ko03015//mRNA surveillance pathway	K14326	GO:0043226//organelle;GO:0005681//spliceosomal complex;GO:0005634//nucleus;GO:0043227//membrane-bounded organelle;GO:0043229//intracellular organelle;GO:0044428//nuclear part;GO:0044444//cytoplasmic part;GO:0005737//cytoplasm;GO:0043234//protein complex;G	GO:0003824//catalytic activity;GO:0004386//helicase activity;GO:0097367//carbohydrate derivative binding;GO:0016462//pyrophosphatase activity;GO:0043167//ion binding;GO:0032550//purine ribonucleoside binding;GO:0001883//purine nucleoside binding;GO:190136	GO:0032984//macromolecular complex disassembly;GO:0043241//protein complex disassembly;GO:1901361//organic cyclic compound catabolic process;GO:0043043//peptide biosynthetic process;GO:0044699//single-organism process;GO:0010468//regulation of gene expres
ENSG00000005020	13.09	14.86	16.86	13.5	11.91	13.91	SKAP2	src kinase-associated phosphoprotein 2 isoform 1 [Homo sapiens]	-	-	-	-	GO:0005737//cytoplasm;GO:0005623//cell;GO:0044444//cytoplasmic part;GO:0044424//intracellular part;GO:0016020//membrane;GO:0005622//intracellular;GO:0044464//cell part	GO:0016740//transferase activity;GO:0016772//transferase activity, transferring phosphorus-containing groups;GO:0003824//catalytic activity	GO:0009987//cellular process;GO:0046649//lymphocyte activation;GO:0044237//cellular metabolic process;GO:0016043//cellular component organization;GO:0065003//macromolecular complex assembly;GO:0023052//signaling;GO:0007154//cell communication;GO:0043933//
ENSG00000005022	711.38	688.47	689.47	711.6	768.23	769.23	SLC25A5	SLC25A5 protein, partial [Homo sapiens]	Environmental Information Processing	Signal transduction	ko04020//Calcium signaling pathway;ko04022//cGMP - PKG signaling pathway	K05863	GO:0031974//membrane-enclosed lumen;GO:0043227//membrane-bounded organelle;GO:0031090//organelle membrane;GO:0031975//envelope;GO:0005819//spindle;GO:0005759//mitochondrial matrix;GO:0005856//cytoskeleton;GO:0005622//intracellular;GO:0005623//cell;GO:0044	GO:0005488//binding;GO:0003676//nucleic acid binding;GO:0097159//organic cyclic compound binding;GO:0003723//RNA binding;GO:0015205//nucleobase transmembrane transporter activity;GO:0022857//transmembrane transporter activity;GO:0022891//substrate-specifi	GO:0009987//cellular process;GO:0044710//single-organism metabolic process;GO:0044763//single-organism cellular process;GO:0044700//single organism signaling;GO:0046879//hormone secretion;GO:0023052//signaling;GO:0010639//negative regulation of organelle
ENSG00000005059	6.51	6.57	7.57	7.44	8.09	9.09	MCUB	calcium uniporter regulatory subunit MCUb, mitochondrial [Homo sapiens]	-	-	-	-	GO:0032991//macromolecular complex;GO:0031224//intrinsic component of membrane;GO:0043227//membrane-bounded organelle;GO:0043229//intracellular organelle;GO:0031966//mitochondrial membrane;GO:0016021//integral component of membrane;GO:0044464//cell part;G	GO:0022857//transmembrane transporter activity;GO:0022891//substrate-specific transmembrane transporter activity;GO:0005215//transporter activity;GO:0016247//channel regulator activity;GO:0098772//molecular function regulator;GO:0005246//calcium channel r	GO:0051234//establishment of localization;GO:0006816//calcium ion transport;GO:0055080//cation homeostasis;GO:0072507//divalent inorganic cation homeostasis;GO:0006810//transport;GO:0030001//metal ion transport;GO:0072511//divalent inorganic cation transp
ENSG00000005073	2.97	3.53	5.53	3.23	3.4	5.4	HOXA11	homeobox protein Hox-A11 [Homo sapiens]	-	-	-	-	GO:0031974//membrane-enclosed lumen;GO:0044464//cell part;GO:0070013//intracellular organelle lumen;GO:0044424//intracellular part;GO:0043233//organelle lumen;GO:0032991//macromolecular complex;GO:0044446//intracellular organelle part;GO:0031981//nuclear	GO:0003677//DNA binding;GO:0097159//organic cyclic compound binding;GO:0005488//binding;GO:1901363//heterocyclic compound binding;GO:0003676//nucleic acid binding;GO:0001071//nucleic acid binding transcription factor activity	GO:0060173//limb development;GO:0032502//developmental process;GO:0048729//tissue morphogenesis;GO:0044763//single-organism cellular process;GO:0044249//cellular biosynthetic process;GO:1901360//organic cyclic compound metabolic process;GO:0034641//cellul
ENSG00000005075	74.8	66.46	67.46	65.85	73.13	75.13	POLR2J	DNA-directed RNA polymerase II subunit RPB11-a [Homo sapiens]	Metabolism;Genetic Information Processing	Transcription;Nucleotide metabolism;Global and Overview	ko01100//Metabolic pathways;ko01100//Metabolic pathways;ko00230//Purine metabolism;ko00230//Purine metabolism;ko00240//Pyrimidine metabolism;ko00240//Pyrimidine metabolism;ko03020//RNA polymerase;ko03020//RNA polymerase	K03008	-	-	-
ENSG00000005100	9.58	9.36	11.36	10.29	9.97	11.97	DHX33	DEAH (Asp-Glu-Ala-His) box polypeptide 33, isoform CRA_d [Homo sapiens]	-	-	-	-	GO:0043233//organelle lumen;GO:0005622//intracellular;GO:0005623//cell;GO:0044424//intracellular part;GO:0005634//nucleus;GO:0044428//nuclear part;GO:0044446//intracellular organelle part;GO:0031974//membrane-enclosed lumen;GO:0043226//organelle;GO:004322	GO:0008134//transcription factor binding;GO:0042623//ATPase activity, coupled;GO:0003676//nucleic acid binding;GO:0005488//binding;GO:0001882//nucleoside binding;GO:0003824//catalytic activity;GO:0036094//small molecule binding;GO:0003677//DNA binding;GO:	GO:0044249//cellular biosynthetic process;GO:1901292//nucleoside phosphate catabolic process;GO:0034654//nucleobase-containing compound biosynthetic process;GO:0034645//cellular macromolecule biosynthetic process;GO:1901565//organonitrogen compound catabo
ENSG00000005102	0	0	2	0	0	1	MEOX1	homeobox protein MOX-1 isoform 1 [Homo sapiens]	-	-	-	-	GO:0031974//membrane-enclosed lumen;GO:0031981//nuclear lumen;GO:0070013//intracellular organelle lumen;GO:0044446//intracellular organelle part;GO:0044464//cell part;GO:0043233//organelle lumen;GO:0005634//nucleus;GO:0044424//intracellular part;GO:004442	GO:0005515//protein binding;GO:0097159//organic cyclic compound binding;GO:0005488//binding;GO:0003676//nucleic acid binding;GO:0019904//protein domain specific binding;GO:1901363//heterocyclic compound binding;GO:0003677//DNA binding;GO:0001071//nucleic	GO:0071704//organic substance metabolic process;GO:0060429//epithelium development;GO:0034641//cellular nitrogen compound metabolic process;GO:0006725//cellular aromatic compound metabolic process;GO:0009059//macromolecule biosynthetic process;GO:0009888/
ENSG00000005108	0.5	0.58	2.58	0.53	0.4	2.4	THSD7A	thrombospondin type-1 domain-containing protein 7A precursor [Homo sapiens]	-	-	-	-	GO:0044425//membrane part;GO:0016020//membrane;GO:0031224//intrinsic component of membrane	-	GO:0032502//developmental process;GO:0044763//single-organism cellular process;GO:0048869//cellular developmental process;GO:0044699//single-organism process;GO:0044767//single-organism developmental process;GO:0009987//cellular process
ENSG00000005156	8.99	9.81	10.81	9.32	8.48	10.48	LIG3	PREDICTED: DNA ligase 3 isoform X1 [Homo sapiens]	Genetic Information Processing	Replication and repair	ko03410//Base excision repair;ko03410//Base excision repair;ko03410//Base excision repair	K10776	GO:0044464//cell part;GO:0070013//intracellular organelle lumen;GO:0031981//nuclear lumen;GO:0031974//membrane-enclosed lumen;GO:0005634//nucleus;GO:0043229//intracellular organelle;GO:0044424//intracellular part;GO:0043233//organelle lumen;GO:0005622//in	GO:0016886//ligase activity, forming phosphoric ester bonds;GO:0097367//carbohydrate derivative binding;GO:0003824//catalytic activity;GO:0001883//purine nucleoside binding;GO:1901363//heterocyclic compound binding;GO:0046914//transition metal ion binding	GO:0034645//cellular macromolecule biosynthetic process;GO:0090304//nucleic acid metabolic process;GO:0048232//male gamete generation;GO:0032502//developmental process;GO:0006725//cellular aromatic compound metabolic process;GO:0019953//sexual reproductio
ENSG00000005175	7.72	9.66	10.66	8.85	5.7	7.7	RPAP3	RNA polymerase II-associated protein 3 isoform 1 [Homo sapiens]	-	-	-	-	-	-	-
ENSG00000005187	1.36	1.57	3.57	1.43	1.04	2.04	ACSM3	PREDICTED: acyl-coenzyme A synthetase ACSM3, mitochondrial isoform X2 [Homo sapiens]	Metabolism	Carbohydrate metabolism;Global and Overview	ko01100//Metabolic pathways;ko01100//Metabolic pathways;ko00650//Butanoate metabolism;ko00650//Butanoate metabolism	K01896	GO:0044424//intracellular part;GO:0044429//mitochondrial part;GO:0044444//cytoplasmic part;GO:0005622//intracellular;GO:0043227//membrane-bounded organelle;GO:0044446//intracellular organelle part;GO:0043229//intracellular organelle;GO:0044422//organelle	GO:0001882//nucleoside binding;GO:0036094//small molecule binding;GO:0003824//catalytic activity;GO:0043169//cation binding;GO:0032550//purine ribonucleoside binding;GO:1901363//heterocyclic compound binding;GO:0032549//ribonucleoside binding;GO:0097367//	GO:0043436//oxoacid metabolic process;GO:0044281//small molecule metabolic process;GO:0009987//cellular process;GO:0065007//biological regulation;GO:0071704//organic substance metabolic process;GO:0019752//carboxylic acid metabolic process;GO:0042592//hom
ENSG00000005189	3.8	3.77	5.77	4	3.72	5.72	REXO5	exonuclease NEF-sp [Homo sapiens]	Genetic Information Processing	Translation	ko03008//Ribosome biogenesis in eukaryotes;ko03008//Ribosome biogenesis in eukaryotes	K14570	GO:0043233//organelle lumen;GO:0005623//cell;GO:0044424//intracellular part;GO:0044446//intracellular organelle part;GO:0044464//cell part;GO:0031974//membrane-enclosed lumen;GO:0031981//nuclear lumen;GO:0043226//organelle;GO:0044422//organelle part;GO:00	GO:0005488//binding;GO:0003824//catalytic activity;GO:0016787//hydrolase activity;GO:0036094//small molecule binding;GO:0097159//organic cyclic compound binding;GO:0016788//hydrolase activity, acting on ester bonds;GO:0004518//nuclease activity	GO:0009987//cellular process;GO:0043170//macromolecule metabolic process;GO:0034641//cellular nitrogen compound metabolic process;GO:0006139//nucleobase-containing compound metabolic process;GO:0090304//nucleic acid metabolic process;GO:0008152//metabolic
ENSG00000005194	29.19	27.75	29.75	29.79	28.37	29.37	CIAPIN1	anamorsin isoform 1 [Homo sapiens]	-	-	-	-	GO:0044444//cytoplasmic part;GO:0043227//membrane-bounded organelle;GO:0043226//organelle;GO:0005634//nucleus;GO:0044429//mitochondrial part;GO:0043229//intracellular organelle;GO:0005622//intracellular;GO:0070013//intracellular organelle lumen;GO:0005737	GO:0043167//ion binding;GO:0051540//metal cluster binding;GO:0051536//iron-sulfur cluster binding;GO:0043169//cation binding;GO:0003824//catalytic activity;GO:0016740//transferase activity;GO:0016741//transferase activity, transferring one-carbon groups;G	GO:0048731//system development;GO:0009987//cellular process;GO:0044767//single-organism developmental process;GO:0048856//anatomical structure development;GO:0016265//death;GO:0002376//immune system process;GO:0002520//immune system development;GO:0048513
ENSG00000005206	22.22	21.41	23.41	21.64	20.96	21.96	SPPL2B	signal peptide peptidase-like 2B isoform 2 precursor [Homo sapiens]	-	-	-	-	GO:0044425//membrane part;GO:0000139//Golgi membrane;GO:0044444//cytoplasmic part;GO:0005764//lysosome;GO:0098588//bounding membrane of organelle;GO:0000323//lytic vacuole;GO:0031090//organelle membrane;GO:0043226//organelle;GO:0005794//Golgi apparatus;GO	GO:0003824//catalytic activity;GO:0005488//binding;GO:0070011//peptidase activity, acting on L-amino acid peptides;GO:0046983//protein dimerization activity;GO:0004175//endopeptidase activity;GO:0004190//aspartic-type endopeptidase activity;GO:0070001//as	GO:0033619//membrane protein proteolysis;GO:0008152//metabolic process;GO:0071704//organic substance metabolic process;GO:0043170//macromolecule metabolic process;GO:0019538//protein metabolic process;GO:0006508//proteolysis;GO:0065007//biological regulat
ENSG00000005238	3.16	3.43	5.43	3.18	3.25	5.25	FAM214B	PREDICTED: protein FAM214B isoform X6 [Homo sapiens]	-	-	-	-	-	-	-
ENSG00000005243	3.13	1.69	3.69	1.9	2.38	4.38	COPZ2	PREDICTED: coatomer subunit zeta-2 isoform X1 [Homo sapiens]	-	-	-	-	GO:0030120//vesicle coat;GO:0016023//cytoplasmic, membrane-bounded vesicle;GO:0043231//intracellular membrane-bounded organelle;GO:0030135//coated vesicle;GO:0005737//cytoplasm;GO:0043227//membrane-bounded organelle;GO:0044425//membrane part;GO:0030117//m	-	GO:0071702//organic substance transport;GO:0006810//transport;GO:0051234//establishment of localization;GO:0045184//establishment of protein localization;GO:0033036//macromolecule localization;GO:0008104//protein localization;GO:0051179//localization;GO:0
ENSG00000005249	4.14	3.88	5.88	4.42	3.28	4.28	PRKAR2B	cAMP-dependent protein kinase type II-beta regulatory subunit [Homo sapiens]	Cellular Processes;Organismal Systems	Endocrine system;Cell growth and death	ko04910//Insulin signaling pathway;ko04210//Apoptosis	K04739	GO:0016020//membrane;GO:0043232//intracellular non-membrane-bounded organelle;GO:0044422//organelle part;GO:0005815//microtubule organizing center;GO:0044446//intracellular organelle part;GO:0043226//organelle;GO:0044464//cell part;GO:0044430//cytoskeleta	GO:0098772//molecular function regulator;GO:0003824//catalytic activity;GO:0004857//enzyme inhibitor activity;GO:0005515//protein binding;GO:0019899//enzyme binding;GO:1901265//nucleoside phosphate binding;GO:0019207//kinase regulator activity;GO:0016740/	GO:0032940//secretion by cell;GO:0051348//negative regulation of transferase activity;GO:0019222//regulation of metabolic process;GO:0006950//response to stress;GO:0033036//macromolecule localization;GO:0044707//single-multicellular organism process;GO:00
ENSG00000005302	5.67	6.43	7.43	5.39	4.67	5.67	MSL3	male-specific lethal 3 homolog isoform f [Homo sapiens]	-	-	-	-	GO:0044464//cell part;GO:0043233//organelle lumen;GO:0043227//membrane-bounded organelle;GO:0043231//intracellular membrane-bounded organelle;GO:0043226//organelle;GO:0044451//nucleoplasm part;GO:0032991//macromolecular complex;GO:0044446//intracellular o	GO:0005515//protein binding;GO:1901363//heterocyclic compound binding;GO:0042393//histone binding;GO:0001071//nucleic acid binding transcription factor activity;GO:0097159//organic cyclic compound binding;GO:0005488//binding;GO:0003676//nucleic acid bindi	GO:0043170//macromolecule metabolic process;GO:0016570//histone modification;GO:0018393//internal peptidyl-lysine acetylation;GO:0010467//gene expression;GO:0019538//protein metabolic process;GO:0044699//single-organism process;GO:0034645//cellular macrom
ENSG00000005339	11.37	9.77	11.77	11.97	13.05	15.05	CREBBP	CREB-binding protein isoform a [Homo sapiens]	Organismal Systems;Cellular Processes;Environmental Information Processing	Endocrine system;Cell growth and death;Nervous system;Cellular commiunity;Signal transduction	ko04024//cAMP signaling pathway;ko04024//cAMP signaling pathway;ko04024//cAMP signaling pathway;ko04024//cAMP signaling pathway;ko04310//Wnt signaling pathway;ko04310//Wnt signaling pathway;ko04310//Wnt signaling pathway;ko04310//Wnt signaling pathway;ko0	K04498	GO:0005654//nucleoplasm;GO:0043232//intracellular non-membrane-bounded organelle;GO:0031974//membrane-enclosed lumen;GO:0031981//nuclear lumen;GO:0044422//organelle part;GO:0044424//intracellular part;GO:0000793//condensed chromosome;GO:1902493//acetyltra	GO:1990837//sequence-specific double-stranded DNA binding;GO:0016410//N-acyltransferase activity;GO:0016407//acetyltransferase activity;GO:0003712//transcription cofactor activity;GO:0060089//molecular transducer activity;GO:0043167//ion binding;GO:004342	GO:0065008//regulation of biological quality;GO:0044267//cellular protein metabolic process;GO:0043933//macromolecular complex subunit organization;GO:0045787//positive regulation of cell cycle;GO:0043170//macromolecule metabolic process;GO:0007275//multi
ENSG00000005379	1.12	0.95	2.95	0.74	0.76	1.76	TSPOAP1	PREDICTED: peripheral-type benzodiazepine receptor-associated protein 1 isoform X9 [Homo sapiens]	-	-	-	-	GO:0043231//intracellular membrane-bounded organelle;GO:0005623//cell;GO:0044424//intracellular part;GO:0044464//cell part;GO:0043226//organelle;GO:0043229//intracellular organelle;GO:0043227//membrane-bounded organelle;GO:0005622//intracellular	GO:0005515//protein binding;GO:0005488//binding;GO:0005102//receptor binding	-
ENSG00000005381	0.03	0	2	0.01	0	2	MPO	myeloperoxidase precursor [Homo sapiens]	Cellular Processes	Transport and catabolism	ko04145//Phagosome;ko04145//Phagosome	K10789	GO:0005764//lysosome;GO:0043226//organelle;GO:0044444//cytoplasmic part;GO:0043227//membrane-bounded organelle;GO:0044421//extracellular region part;GO:0005622//intracellular;GO:0005773//vacuole;GO:0000323//lytic vacuole;GO:0012505//endomembrane system;GO	GO:0005488//binding;GO:0097159//organic cyclic compound binding;GO:0005539//glycosaminoglycan binding;GO:1901363//heterocyclic compound binding;GO:0046906//tetrapyrrole binding;GO:0016209//antioxidant activity;GO:0097367//carbohydrate derivative binding;G	GO:0006082//organic acid metabolic process;GO:0008152//metabolic process;GO:0008219//cell death;GO:0065007//biological regulation;GO:0044237//cellular metabolic process;GO:0040008//regulation of growth;GO:0009607//response to biotic stimulus;GO:0044126//r
ENSG00000005421	4.78	4.66	6.66	4.46	4.29	5.29	PON1	serum paraoxonase/arylesterase 1 precursor [Homo sapiens]	-	-	-	-	GO:1990777//lipoprotein particle;GO:0005576//extracellular region;GO:0032994//protein-lipid complex;GO:0043226//organelle;GO:0032991//macromolecular complex;GO:0034358//plasma lipoprotein particle;GO:0034364//high-density lipoprotein particle;GO:0044421//	GO:0016787//hydrolase activity;GO:0043167//ion binding;GO:0043169//cation binding;GO:0046983//protein dimerization activity;GO:0008289//lipid binding;GO:0003824//catalytic activity;GO:0005488//binding;GO:0052689//carboxylic ester hydrolase activity;GO:001	GO:0051049//regulation of transport;GO:0010874//regulation of cholesterol efflux;GO:0006725//cellular aromatic compound metabolic process;GO:0006793//phosphorus metabolic process;GO:0006644//phospholipid metabolic process;GO:0042161//lipoprotein oxidation
ENSG00000005436	4.53	4.53	6.53	5.15	3.83	5.83	GCFC2	GC-rich sequence DNA-binding factor 2 isoform 1 [Homo sapiens]	-	-	-	-	GO:0044446//intracellular organelle part;GO:0044424//intracellular part;GO:0043229//intracellular organelle;GO:0005634//nucleus;GO:0070013//intracellular organelle lumen;GO:0031974//membrane-enclosed lumen;GO:0005623//cell;GO:0005684//U2-type spliceosomal	GO:0001071//nucleic acid binding transcription factor activity	GO:0000377//RNA splicing, via transesterification reactions with bulged adenosine as nucleophile;GO:0043170//macromolecule metabolic process;GO:0016071//mRNA metabolic process;GO:0034641//cellular nitrogen compound metabolic process;GO:0097659//nucleic ac
ENSG00000005448	5.2	4.61	6.61	3.27	4.58	5.58	WDR54	WD repeat-containing protein 54 isoform c [Homo sapiens]	-	-	-	-	-	-	-
ENSG00000005469	4.5	5.27	7.27	4.14	3.86	5.86	CROT	peroxisomal carnitine O-octanoyltransferase isoform 1 [Homo sapiens]	Cellular Processes	Transport and catabolism	ko04146//Peroxisome;ko04146//Peroxisome;ko04146//Peroxisome;ko04146//Peroxisome	K05940	GO:0044446//intracellular organelle part;GO:0043231//intracellular membrane-bounded organelle;GO:0044464//cell part;GO:0042579//microbody;GO:0044439//peroxisomal part;GO:0005623//cell;GO:0044444//cytoplasmic part;GO:0044438//microbody part;GO:0044422//org	GO:0008374//O-acyltransferase activity;GO:0016746//transferase activity, transferring acyl groups;GO:0005488//binding;GO:0016740//transferase activity;GO:0003824//catalytic activity;GO:0016747//transferase activity, transferring acyl groups other than ami	GO:1901564//organonitrogen compound metabolic process;GO:0051186//cofactor metabolic process;GO:0009987//cellular process;GO:0044237//cellular metabolic process;GO:0006082//organic acid metabolic process;GO:0019752//carboxylic acid metabolic process;GO:00
ENSG00000005471	1.19	1.35	2.35	1.22	1.02	2.02	ABCB4	PREDICTED: phosphatidylcholine translocator ABCB4 isoform X7 [Homo sapiens]	Environmental Information Processing;Organismal Systems	Digestive system;Membrane transport	ko04976//Bile secretion;ko02010//ABC transporters	K05659	-	-	-
ENSG00000005483	11.52	14.29	16.29	15.48	9.88	11.88	KMT2E	histone-lysine N-methyltransferase 2E [Homo sapiens]	Metabolism	Amino acid metabolism	ko00310//Lysine degradation;ko00310//Lysine degradation;ko00310//Lysine degradation;ko00310//Lysine degradation;ko00310//Lysine degradation;ko00310//Lysine degradation	K09189	GO:0032991//macromolecular complex;GO:0044451//nucleoplasm part;GO:0031974//membrane-enclosed lumen;GO:1902494//catalytic complex;GO:0034708//methyltransferase complex;GO:0070013//intracellular organelle lumen;GO:1990234//transferase complex;GO:0016020//m	GO:0000989//transcription factor activity, transcription factor binding;GO:0008170//N-methyltransferase activity;GO:0042054//histone methyltransferase activity;GO:0008168//methyltransferase activity;GO:0005488//binding;GO:0003712//transcription cofactor a	GO:0002274//myeloid leukocyte activation;GO:0051716//cellular response to stimulus;GO:0036230//granulocyte activation;GO:0016569//covalent chromatin modification;GO:0001101//response to acid chemical;GO:0001775//cell activation;GO:0007154//cell communicat
ENSG00000005486	40.71	36.96	37.96	39.76	43.02	44.02	RHBDD2	rhomboid domain containing 2, isoform CRA_a [Homo sapiens]	-	-	-	-	GO:0044425//membrane part;GO:0016020//membrane;GO:0031224//intrinsic component of membrane	-	-
ENSG00000005513	0	0	1	0	0	1	SOX8	c394H11.1 (similar to SOX (SRY (sex determining region Y))) [Homo sapiens]	-	-	-	-	GO:0044424//intracellular part;GO:0005622//intracellular;GO:0044464//cell part;GO:0043229//intracellular organelle;GO:0005623//cell;GO:0043226//organelle;GO:0043227//membrane-bounded organelle;GO:0043231//intracellular membrane-bounded organelle	GO:0001071//nucleic acid binding transcription factor activity;GO:1901363//heterocyclic compound binding;GO:0003677//DNA binding;GO:0005515//protein binding;GO:0003676//nucleic acid binding;GO:0097159//organic cyclic compound binding;GO:0005488//binding	GO:0072079//nephron tubule formation;GO:0045445//myoblast differentiation;GO:0018130//heterocycle biosynthetic process;GO:0016070//RNA metabolic process;GO:0001503//ossification;GO:0007548//sex differentiation;GO:0021781//glial cell fate commitment;GO:004
ENSG00000005700	13.9	16.28	17.28	15.25	9.55	11.55	IBTK	inhibitor of Bruton tyrosine kinase isoform 1 [Homo sapiens]	-	-	-	-	GO:0044424//intracellular part;GO:0044464//cell part;GO:0043231//intracellular membrane-bounded organelle;GO:0005623//cell;GO:0005622//intracellular;GO:0043229//intracellular organelle;GO:0043227//membrane-bounded organelle;GO:0043226//organelle	GO:0016740//transferase activity;GO:0019207//kinase regulator activity;GO:0019900//kinase binding;GO:0004857//enzyme inhibitor activity;GO:0019899//enzyme binding;GO:0098772//molecular function regulator;GO:0030234//enzyme regulator activity;GO:0019887//p	GO:0042326//negative regulation of phosphorylation;GO:0031323//regulation of cellular metabolic process;GO:0031324//negative regulation of cellular metabolic process;GO:0065009//regulation of molecular function;GO:0045859//regulation of protein kinase act
ENSG00000005801	5.78	6.56	7.56	5.35	6.29	8.29	ZNF195	zinc finger protein 195 isoform 7 [Homo sapiens]	-	-	-	-	GO:0043229//intracellular organelle;GO:0005622//intracellular;GO:0044424//intracellular part;GO:0043226//organelle;GO:0044464//cell part;GO:0005623//cell;GO:0043227//membrane-bounded organelle;GO:0043231//intracellular membrane-bounded organelle	GO:0005488//binding;GO:1901363//heterocyclic compound binding;GO:0097159//organic cyclic compound binding;GO:0043167//ion binding;GO:0046914//transition metal ion binding;GO:0003676//nucleic acid binding;GO:0046872//metal ion binding;GO:0043169//cation bi	GO:0032774//RNA biosynthetic process;GO:0090304//nucleic acid metabolic process;GO:0071704//organic substance metabolic process;GO:0009987//cellular process;GO:0044238//primary metabolic process;GO:0006807//nitrogen compound metabolic process;GO:0034641//
ENSG00000005810	2.27	2.68	4.68	3.56	2.1	4.1	MYCBP2	E3 ubiquitin-protein ligase MYCBP2 [Homo sapiens]	-	-	-	-	GO:0043231//intracellular membrane-bounded organelle;GO:0043228//non-membrane-bounded organelle;GO:0044424//intracellular part;GO:0043005//neuron projection;GO:0005623//cell;GO:0044464//cell part;GO:0043226//organelle;GO:0043229//intracellular organelle;G	GO:0043167//ion binding;GO:0046914//transition metal ion binding;GO:0046872//metal ion binding;GO:0005488//binding;GO:0046983//protein dimerization activity;GO:0043169//cation binding;GO:0005515//protein binding	GO:0032446//protein modification by small protein conjugation;GO:0030030//cell projection organization;GO:1901576//organic substance biosynthetic process;GO:0048666//neuron development;GO:0050896//response to stimulus;GO:0044763//single-organism cellular
ENSG00000005812	12.63	11.84	13.84	13.1	11.37	12.37	FBXL3	F-box/LRR-repeat protein 3 [Homo sapiens]	Organismal Systems	Environmental adaptation	ko04710//Circadian rhythm	K10269	GO:0043226//organelle;GO:0000151//ubiquitin ligase complex;GO:0043227//membrane-bounded organelle;GO:0005623//cell;GO:0005737//cytoplasm;GO:1902494//catalytic complex;GO:0032991//macromolecular complex;GO:0044464//cell part;GO:0031461//cullin-RING ubiquit	GO:0016740//transferase activity;GO:0019787//ubiquitin-like protein transferase activity;GO:0005488//binding;GO:0003824//catalytic activity	GO:0044265//cellular macromolecule catabolic process;GO:0043170//macromolecule metabolic process;GO:0036211//protein modification process;GO:0009648//photoperiodism;GO:0071704//organic substance metabolic process;GO:0009628//response to abiotic stimulus;G
ENSG00000005844	3.75	2.91	4.91	3.17	3.14	4.14	ITGAL	integrin alpha-L isoform a precursor [Homo sapiens]	Organismal Systems;Cellular Processes;Environmental Information Processing	Signaling molecules and interaction;Cell motility;Immune system;Signal transduction	ko04810//Regulation of actin cytoskeleton;ko04810//Regulation of actin cytoskeleton;ko04810//Regulation of actin cytoskeleton;ko04810//Regulation of actin cytoskeleton;ko04015//Rap1 signaling pathway;ko04015//Rap1 signaling pathway;ko04015//Rap1 signaling	K05718	GO:0031982//vesicle;GO:0044459//plasma membrane part;GO:0031988//membrane-bounded vesicle;GO:0005887//integral component of plasma membrane;GO:0043226//organelle;GO:0031226//intrinsic component of plasma membrane;GO:0005623//cell;GO:0016021//integral comp	GO:0043167//ion binding;GO:0005515//protein binding;GO:0005488//binding;GO:0043169//cation binding;GO:0046983//protein dimerization activity	GO:0042098//T cell proliferation;GO:0007599//hemostasis;GO:0008283//cell proliferation;GO:0001775//cell activation;GO:0002252//immune effector process;GO:0006955//immune response;GO:0050794//regulation of cellular process;GO:0044700//single organism signa
ENSG00000005882	6.04	7.09	9.09	6.12	6.2	8.2	PDK2	pyruvate dehydrogenase kinase, isozyme 2 isoform 1 precursor [Homo sapiens]	-	-	-	-	GO:0005739//mitochondrion;GO:0005623//cell;GO:0044446//intracellular organelle part;GO:0044464//cell part;GO:0005737//cytoplasm;GO:0005622//intracellular;GO:0043233//organelle lumen;GO:0044429//mitochondrial part;GO:0005759//mitochondrial matrix;GO:004322	GO:0016740//transferase activity;GO:0016772//transferase activity, transferring phosphorus-containing groups;GO:0097159//organic cyclic compound binding;GO:0032550//purine ribonucleoside binding;GO:1901363//heterocyclic compound binding;GO:0004672//protei	GO:0044763//single-organism cellular process;GO:0005975//carbohydrate metabolic process;GO:0000302//response to reactive oxygen species;GO:0043412//macromolecule modification;GO:0035556//intracellular signal transduction;GO:0042221//response to chemical;G
ENSG00000005884	1.62	1.42	3.42	1.84	1.93	3.93	ITGA3	integrin alpha-3 preproprotein [Homo sapiens]	Cellular Processes;Organismal Systems;Environmental Information Processing	Cellular commiunity;Immune system;Cell motility;Signal transduction;Signaling molecules and interaction	ko04151//PI3K-Akt signaling pathway;ko04151//PI3K-Akt signaling pathway;ko04151//PI3K-Akt signaling pathway;ko04810//Regulation of actin cytoskeleton;ko04810//Regulation of actin cytoskeleton;ko04810//Regulation of actin cytoskeleton;ko04510//Focal adhesi	K06482	GO:0031988//membrane-bounded vesicle;GO:0043005//neuron projection;GO:0098802//plasma membrane receptor complex;GO:0098797//plasma membrane protein complex;GO:0005737//cytoplasm;GO:0098796//membrane protein complex;GO:0042995//cell projection;GO:0097458//	GO:0005515//protein binding;GO:0043169//cation binding;GO:0005102//receptor binding;GO:0046983//protein dimerization activity;GO:0005488//binding;GO:0043167//ion binding	GO:0007399//nervous system development;GO:0022008//neurogenesis;GO:0007275//multicellular organism development;GO:0043062//extracellular structure organization;GO:0030154//cell differentiation;GO:0040011//locomotion;GO:0071840//cellular component organiza
ENSG00000005889	6.63	9.31	10.31	8.18	5.56	7.56	ZFX	X-linked zinc finger protein isoform 5, partial [Homo sapiens]	-	-	-	-	GO:0043229//intracellular organelle;GO:0043227//membrane-bounded organelle;GO:0043226//organelle;GO:0043231//intracellular membrane-bounded organelle;GO:0005622//intracellular;GO:0044424//intracellular part;GO:0005623//cell;GO:0044464//cell part	GO:0000989//transcription factor activity, transcription factor binding;GO:0000988//transcription factor activity, protein binding;GO:0003676//nucleic acid binding;GO:0003712//transcription cofactor activity;GO:0005488//binding;GO:0043167//ion binding;GO:	GO:0007548//sex differentiation;GO:0022414//reproductive process;GO:0048468//cell development;GO:0040007//growth;GO:0007275//multicellular organism development;GO:0044707//single-multicellular organism process;GO:0048513//animal organ development;GO:00194
ENSG00000005893	125.83	128.07	129.07	120.14	119.26	121.26	LAMP2	lysosome-associated membrane glycoprotein 2 isoform C precursor [Homo sapiens]	Cellular Processes	Transport and catabolism	ko04145//Phagosome;ko04145//Phagosome;ko04145//Phagosome;ko04142//Lysosome;ko04142//Lysosome;ko04142//Lysosome	K06528	GO:0000323//lytic vacuole;GO:0030659//cytoplasmic vesicle membrane;GO:0005768//endosome;GO:0044444//cytoplasmic part;GO:0005737//cytoplasm;GO:0044422//organelle part;GO:0031410//cytoplasmic vesicle;GO:0030666//endocytic vesicle membrane;GO:0031090//organe	GO:0005515//protein binding;GO:0005488//binding	GO:0006887//exocytosis;GO:0032940//secretion by cell;GO:0046903//secretion;GO:0009987//cellular process;GO:0007599//hemostasis;GO:0065007//biological regulation;GO:0006810//transport;GO:0044699//single-organism process;GO:0065008//regulation of biological
ENSG00000005961	0.05	0.1	2.1	0.01	0.95	2.95	ITGA2B	PREDICTED: integrin alpha-IIb isoform X2 [Homo sapiens]	Cellular Processes;Organismal Systems;Environmental Information Processing	Signal transduction;Immune system;Cellular commiunity;Cell motility;Signaling molecules and interaction	ko04151//PI3K-Akt signaling pathway;ko04151//PI3K-Akt signaling pathway;ko04151//PI3K-Akt signaling pathway;ko04810//Regulation of actin cytoskeleton;ko04810//Regulation of actin cytoskeleton;ko04810//Regulation of actin cytoskeleton;ko04015//Rap1 signali	K06476	GO:0044424//intracellular part;GO:0005622//intracellular;GO:0005576//extracellular region;GO:0044421//extracellular region part;GO:0031988//membrane-bounded vesicle;GO:0099503//secretory vesicle;GO:0031982//vesicle;GO:0044433//cytoplasmic vesicle part;GO:	GO:0044877//macromolecular complex binding;GO:0043167//ion binding;GO:0043169//cation binding;GO:0032403//protein complex binding;GO:0005488//binding;GO:0005515//protein binding	GO:0065007//biological regulation;GO:0051179//localization;GO:0023052//signaling;GO:1902578//single-organism localization;GO:0048699//generation of neurons;GO:0048731//system development;GO:0048812//neuron projection morphogenesis;GO:0061564//axon develop
ENSG00000005981	0	0	1	0	0	1	ASB4	ankyrin repeat and SOCS box protein 4 isoform b [Homo sapiens]	-	-	-	-	GO:1990234//transferase complex;GO:0032991//macromolecular complex;GO:0005622//intracellular;GO:0000151//ubiquitin ligase complex;GO:0043234//protein complex;GO:0031461//cullin-RING ubiquitin ligase complex;GO:0044464//cell part;GO:0005623//cell;GO:190249	GO:0005488//binding;GO:0005515//protein binding;GO:0019899//enzyme binding;GO:0044389//ubiquitin-like protein ligase binding	GO:0043170//macromolecule metabolic process;GO:0007165//signal transduction;GO:0050793//regulation of developmental process;GO:0044700//single organism signaling;GO:0045595//regulation of cell differentiation;GO:0044260//cellular macromolecule metabolic p
ENSG00000006007	18.01	17.86	19.86	17.72	18.22	20.22	GDE1	glycerophosphodiester phosphodiesterase 1 isoform 1 [Homo sapiens]	-	-	-	-	GO:0005622//intracellular;GO:0005623//cell;GO:0044425//membrane part;GO:0044464//cell part;GO:0016020//membrane;GO:0031224//intrinsic component of membrane;GO:0044424//intracellular part	GO:0043167//ion binding;GO:0005488//binding;GO:0016787//hydrolase activity;GO:0043169//cation binding;GO:0042578//phosphoric ester hydrolase activity;GO:0003824//catalytic activity;GO:0016788//hydrolase activity, acting on ester bonds;GO:0008081//phosphor	GO:0044238//primary metabolic process;GO:0008152//metabolic process
ENSG00000006015	50.92	45.63	46.63	43.7	52.29	53.29	REX1BD	uncharacterized protein C19orf60 isoform 1 [Homo sapiens]	-	-	-	-	-	-	-
ENSG00000006016	0.37	1.36	2.36	1.17	0.63	1.63	CRLF1	cytokine receptor-like factor 1 precursor [Homo sapiens]	-	-	-	-	GO:0005622//intracellular;GO:0032991//macromolecular complex;GO:0016020//membrane;GO:0044464//cell part;GO:0044424//intracellular part;GO:0043234//protein complex;GO:0044421//extracellular region part;GO:0005623//cell;GO:0005576//extracellular region	GO:0046983//protein dimerization activity;GO:0005102//receptor binding;GO:0005515//protein binding;GO:0005488//binding;GO:0005126//cytokine receptor binding	GO:0018193//peptidyl-amino acid modification;GO:0008283//cell proliferation;GO:0044260//cellular macromolecule metabolic process;GO:0044763//single-organism cellular process;GO:0044700//single organism signaling;GO:0023052//signaling;GO:0043524//negative
ENSG00000006025	0.22	0.21	1.21	0.21	0.26	1.26	OSBPL7	oxysterol-binding protein-related protein 7 [Homo sapiens]	-	-	-	-	GO:0044446//intracellular organelle part;GO:0044422//organelle part;GO:0043227//membrane-bounded organelle;GO:0043231//intracellular membrane-bounded organelle;GO:0012505//endomembrane system;GO:0005737//cytoplasm;GO:0005622//intracellular;GO:0044432//end	GO:0032934//sterol binding;GO:0005488//binding;GO:0036094//small molecule binding;GO:0008289//lipid binding;GO:0043178//alcohol binding;GO:0005496//steroid binding;GO:0097159//organic cyclic compound binding	GO:0042176//regulation of protein catabolic process;GO:0051179//localization;GO:0051246//regulation of protein metabolic process;GO:0051716//cellular response to stimulus;GO:0033993//response to lipid;GO:0050896//response to stimulus;GO:0071310//cellular
ENSG00000006042	60.05	56.24	57.24	56.11	59.71	61.71	TMEM98	transmembrane protein 98 [Homo sapiens]	-	-	-	-	GO:0043226//organelle;GO:0043231//intracellular membrane-bounded organelle;GO:0016020//membrane;GO:0043227//membrane-bounded organelle;GO:0044464//cell part;GO:0044424//intracellular part;GO:0043229//intracellular organelle;GO:0031224//intrinsic component	-	-
ENSG00000006047	4.9	4.69	6.69	5.36	5.97	7.97	YBX2	Y-box-binding protein 2 [Homo sapiens]	-	-	-	-	GO:0005623//cell;GO:0043229//intracellular organelle;GO:0030529//intracellular ribonucleoprotein complex;GO:0044464//cell part;GO:0043231//intracellular membrane-bounded organelle;GO:0043226//organelle;GO:0043227//membrane-bounded organelle;GO:0005622//in	GO:0005488//binding;GO:0097159//organic cyclic compound binding;GO:1901363//heterocyclic compound binding;GO:0044822//poly(A) RNA binding;GO:0003676//nucleic acid binding;GO:0003729//mRNA binding;GO:0003723//RNA binding	GO:0006417//regulation of translation;GO:0000003//reproduction;GO:0043170//macromolecule metabolic process;GO:0044767//single-organism developmental process;GO:0031323//regulation of cellular metabolic process;GO:0044702//single organism reproductive proc
ENSG00000006059	0	0	2	0	0	2	KRT33A	keratin, type I cuticular Ha3-I [Homo sapiens]	-	-	-	-	GO:0005576//extracellular region;GO:0044421//extracellular region part;GO:0043234//protein complex;GO:0032991//macromolecular complex	-	-
ENSG00000006062	1.31	1.07	2.07	1.16	1.15	3.15	MAP3K14	mitogen-activated protein kinase kinase kinase 14 [Homo sapiens]	Organismal Systems;Cellular Processes;Environmental Information Processing	Immune system;Signal transduction;Cell growth and death;Development	ko04010//MAPK signaling pathway;ko04010//MAPK signaling pathway;ko04380//Osteoclast differentiation;ko04380//Osteoclast differentiation;ko04668//TNF signaling pathway;ko04668//TNF signaling pathway;ko04660//T cell receptor signaling pathway;ko04660//T cel	K04466	GO:0005622//intracellular;GO:0005737//cytoplasm;GO:0044464//cell part;GO:0044424//intracellular part;GO:0044444//cytoplasmic part;GO:0005623//cell	GO:0004702//receptor signaling protein serine/threonine kinase activity;GO:0001882//nucleoside binding;GO:0032550//purine ribonucleoside binding;GO:0004672//protein kinase activity;GO:0001883//purine nucleoside binding;GO:0036094//small molecule binding;G	GO:0050896//response to stimulus;GO:0044267//cellular protein metabolic process;GO:0009605//response to external stimulus;GO:0002682//regulation of immune system process;GO:0035556//intracellular signal transduction;GO:0008152//metabolic process;GO:005078
ENSG00000006071	0	0	2	0.02	0	2	ABCC8	sulfonylurea receptor 1 [Homo sapiens]	Organismal Systems;Environmental Information Processing	Endocrine system;Membrane transport	ko04911//Insulin secretion;ko04911//Insulin secretion;ko04911//Insulin secretion;ko02010//ABC transporters;ko02010//ABC transporters;ko02010//ABC transporters	K05032	GO:0031410//cytoplasmic vesicle;GO:0044464//cell part;GO:0070382//exocytic vesicle;GO:0005886//plasma membrane;GO:0005622//intracellular;GO:0044425//membrane part;GO:0031224//intrinsic component of membrane;GO:0016020//membrane;GO:0031226//intrinsic compo	GO:0015075//ion transmembrane transporter activity;GO:0022891//substrate-specific transmembrane transporter activity;GO:0022804//active transmembrane transporter activity;GO:0008324//cation transmembrane transporter activity;GO:0038023//signaling receptor	GO:0010817//regulation of hormone levels;GO:0065007//biological regulation;GO:0070201//regulation of establishment of protein localization;GO:0044710//single-organism metabolic process;GO:0008152//metabolic process;GO:1903530//regulation of secretion by c
ENSG00000006116	0	0	1	0	0	2	CACNG3	voltage-dependent calcium channel gamma-3 subunit [Homo sapiens]	Environmental Information Processing;Organismal Systems	Signal transduction;Circulatory system;Endocrine system	ko04010//MAPK signaling pathway;ko04261//Adrenergic signaling in cardiomyocytes;ko04921//Oxytocin signaling pathway;ko04260//Cardiac muscle contraction	K04868	GO:0031988//membrane-bounded vesicle;GO:0043231//intracellular membrane-bounded organelle;GO:0098797//plasma membrane protein complex;GO:0031982//vesicle;GO:0044464//cell part;GO:0044425//membrane part;GO:0031224//intrinsic component of membrane;GO:007194	GO:0022891//substrate-specific transmembrane transporter activity;GO:0022803//passive transmembrane transporter activity;GO:0005216//ion channel activity;GO:0015075//ion transmembrane transporter activity;GO:0005215//transporter activity;GO:0008324//catio	GO:1902578//single-organism localization;GO:0007154//cell communication;GO:0051234//establishment of localization;GO:0006810//transport;GO:0065007//biological regulation;GO:0044699//single-organism process;GO:0044763//single-organism cellular process;GO:0
ENSG00000006118	35.19	35	37	36.99	38.09	39.09	TMEM132A	transmembrane protein 132A, isoform CRA_g [Homo sapiens]	-	-	-	-	GO:0044425//membrane part;GO:0044464//cell part;GO:0016020//membrane;GO:0031224//intrinsic component of membrane;GO:0012505//endomembrane system;GO:0005623//cell;GO:0042175//nuclear outer membrane-endoplasmic reticulum membrane network	-	-
ENSG00000006125	43.56	44.79	46.79	43.38	45.7	46.7	AP2B1	PREDICTED: AP-2 complex subunit beta isoform X8 [Homo sapiens]	Cellular Processes;Organismal Systems	Nervous system;Excretory system;Transport and catabolism	ko04144//Endocytosis;ko04144//Endocytosis;ko04144//Endocytosis;ko04144//Endocytosis;ko04144//Endocytosis;ko04144//Endocytosis;ko04144//Endocytosis;ko04144//Endocytosis;ko04721//Synaptic vesicle cycle;ko04721//Synaptic vesicle cycle;ko04721//Synaptic vesic	K11825	GO:0030665//clathrin-coated vesicle membrane;GO:0044446//intracellular organelle part;GO:0016020//membrane;GO:0030117//membrane coat;GO:0044433//cytoplasmic vesicle part;GO:0012505//endomembrane system;GO:0005737//cytoplasm;GO:0030662//coated vesicle memb	GO:0005515//protein binding;GO:0005488//binding;GO:0005215//transporter activity;GO:0022892//substrate-specific transporter activity	GO:0016050//vesicle organization;GO:0019882//antigen processing and presentation;GO:0048731//system development;GO:0009653//anatomical structure morphogenesis;GO:0071702//organic substance transport;GO:0051716//cellular response to stimulus;GO:0007173//ep
ENSG00000006128	0	0	2	0	0	2	TAC1	protachykinin-1 isoform beta precursor [Homo sapiens]	Environmental Information Processing	Signaling molecules and interaction	ko04080//Neuroactive ligand-receptor interaction;ko04080//Neuroactive ligand-receptor interaction;ko04080//Neuroactive ligand-receptor interaction	K05239	GO:0005576//extracellular region;GO:0016020//membrane;GO:0097458//neuron part;GO:0044297//cell body;GO:0042995//cell projection;GO:0044464//cell part;GO:0005623//cell;GO:0043005//neuron projection;GO:0044421//extracellular region part	GO:0005515//protein binding;GO:0005488//binding;GO:0005102//receptor binding;GO:0031834//neurokinin receptor binding;GO:0071855//neuropeptide receptor binding;GO:0001664//G-protein coupled receptor binding	GO:0009719//response to endogenous stimulus;GO:0007165//signal transduction;GO:0010033//response to organic substance;GO:0051179//localization;GO:0044699//single-organism process;GO:0023051//regulation of signaling;GO:0055074//calcium ion homeostasis;GO:0
ENSG00000006194	19.72	26.24	27.24	19.12	22.96	23.96	ZNF263	zinc finger protein 263 [Homo sapiens]	-	-	-	-	GO:0005623//cell;GO:0043228//non-membrane-bounded organelle;GO:0043226//organelle;GO:0005856//cytoskeleton;GO:0044464//cell part;GO:0044424//intracellular part;GO:0043231//intracellular membrane-bounded organelle;GO:0005622//intracellular;GO:0043232//intr	GO:0003676//nucleic acid binding;GO:0043167//ion binding;GO:1901363//heterocyclic compound binding;GO:0043169//cation binding;GO:0005488//binding;GO:0097159//organic cyclic compound binding;GO:0001071//nucleic acid binding transcription factor activity	GO:0006139//nucleobase-containing compound metabolic process;GO:0034645//cellular macromolecule biosynthetic process;GO:0018130//heterocycle biosynthetic process;GO:0009987//cellular process;GO:0016070//RNA metabolic process;GO:0008152//metabolic process;
ENSG00000006210	27.32	24.95	26.95	24.61	26.34	27.34	CX3CL1	fractalkine isoform 1 precursor [Homo sapiens]	Organismal Systems;Environmental Information Processing	Immune system;Signal transduction;Signaling molecules and interaction	ko04060//Cytokine-cytokine receptor interaction;ko04060//Cytokine-cytokine receptor interaction;ko04062//Chemokine signaling pathway;ko04062//Chemokine signaling pathway;ko04668//TNF signaling pathway;ko04668//TNF signaling pathway	K05508	GO:0044425//membrane part;GO:0031224//intrinsic component of membrane;GO:0016020//membrane;GO:0005623//cell;GO:0044421//extracellular region part;GO:0005576//extracellular region;GO:0044464//cell part	GO:0005102//receptor binding;GO:0005488//binding;GO:0005515//protein binding;GO:0005125//cytokine activity	GO:0007155//cell adhesion;GO:0023052//signaling;GO:0006954//inflammatory response;GO:1901099//negative regulation of signal transduction in absence of ligand;GO:0060326//cell chemotaxis;GO:0002376//immune system process;GO:0045123//cellular extravasation;
ENSG00000006282	24.9	21.89	23.89	18.89	21.38	23.38	SPATA20	spermatogenesis-associated protein 20 isoform 2 precursor [Homo sapiens]	-	-	-	-	-	-	GO:0032501//multicellular organismal process;GO:0009987//cellular process;GO:0051704//multi-organism process;GO:0048609//multicellular organismal reproductive process;GO:0044707//single-multicellular organism process;GO:0044702//single organism reproducti
ENSG00000006283	0.64	0.67	2.67	0.64	0.49	2.49	CACNA1G	voltage-dependent T-type calcium channel subunit alpha-1G isoform 11 [Homo sapiens]	Organismal Systems;Environmental Information Processing	Environmental adaptation;Endocrine system;Signal transduction	ko04010//MAPK signaling pathway;ko04010//MAPK signaling pathway;ko04010//MAPK signaling pathway;ko04010//MAPK signaling pathway;ko04010//MAPK signaling pathway;ko04010//MAPK signaling pathway;ko04020//Calcium signaling pathway;ko04020//Calcium signaling p	K04854	-	-	-
ENSG00000006327	123.86	107.75	108.75	111.51	134.29	135.29	TNFRSF12A	tumor necrosis factor receptor superfamily member 12A precursor [Homo sapiens]	Environmental Information Processing	Signaling molecules and interaction	ko04060//Cytokine-cytokine receptor interaction;ko04060//Cytokine-cytokine receptor interaction;ko04060//Cytokine-cytokine receptor interaction	K05149	GO:0044425//membrane part;GO:0044464//cell part;GO:0016020//membrane;GO:0005623//cell;GO:0031224//intrinsic component of membrane	GO:0005488//binding	GO:0040008//regulation of growth;GO:0009653//anatomical structure morphogenesis;GO:0048584//positive regulation of response to stimulus;GO:0045927//positive regulation of growth;GO:0065007//biological regulation;GO:0032501//multicellular organismal proces
ENSG00000006377	2.38	3.65	4.65	3.31	3.1	4.1	DLX6	homeobox protein DLX-6 [Homo sapiens]	-	-	-	-	GO:0005622//intracellular;GO:0044424//intracellular part;GO:0043226//organelle;GO:0043227//membrane-bounded organelle;GO:0043229//intracellular organelle;GO:0043231//intracellular membrane-bounded organelle;GO:0005623//cell;GO:0044464//cell part	GO:0000975//regulatory region DNA binding;GO:0001071//nucleic acid binding transcription factor activity;GO:0003677//DNA binding;GO:0001067//regulatory region nucleic acid binding;GO:0005488//binding;GO:1901363//heterocyclic compound binding;GO:0044212//t	GO:0048731//system development;GO:0048518//positive regulation of biological process;GO:0090304//nucleic acid metabolic process;GO:0006139//nucleobase-containing compound metabolic process;GO:1901362//organic cyclic compound biosynthetic process;GO:000828
ENSG00000006432	2.75	2.61	4.61	2.7	2.74	3.74	MAP3K9	mitogen-activated protein kinase kinase kinase 9 isoform 3 [Homo sapiens]	-	-	-	-	-	GO:0046983//protein dimerization activity;GO:0001882//nucleoside binding;GO:0016773//phosphotransferase activity, alcohol group as acceptor;GO:0005488//binding;GO:0016740//transferase activity;GO:0032550//purine ribonucleoside binding;GO:0004712//protein	GO:0032270//positive regulation of cellular protein metabolic process;GO:0010604//positive regulation of macromolecule metabolic process;GO:0006807//nitrogen compound metabolic process;GO:0051246//regulation of protein metabolic process;GO:0045860//positi
ENSG00000006451	20.77	25.15	27.15	25.18	19.76	21.76	RALA	ras-related protein Ral-A precursor [Homo sapiens]	Environmental Information Processing	Signal transduction	ko04014//Ras signaling pathway;ko04014//Ras signaling pathway;ko04015//Rap1 signaling pathway;ko04015//Rap1 signaling pathway;ko04072//Phospholipase D signaling pathway;ko04072//Phospholipase D signaling pathway	K07834	GO:0043229//intracellular organelle;GO:0016023//cytoplasmic, membrane-bounded vesicle;GO:0005623//cell;GO:0044424//intracellular part;GO:0044422//organelle part;GO:0031982//vesicle;GO:0031410//cytoplasmic vesicle;GO:0043226//organelle;GO:0016020//membrane	GO:0036094//small molecule binding;GO:0017111//nucleoside-triphosphatase activity;GO:0097367//carbohydrate derivative binding;GO:1901363//heterocyclic compound binding;GO:0032550//purine ribonucleoside binding;GO:0001882//nucleoside binding;GO:0005102//re	GO:0016043//cellular component organization;GO:0030029//actin filament-based process;GO:0006753//nucleoside phosphate metabolic process;GO:0007165//signal transduction;GO:0016192//vesicle-mediated transport;GO:0051128//regulation of cellular component org
ENSG00000006453	45.7	43.35	44.35	48.34	48.74	50.74	BAIAP2L1	brain-specific angiogenesis inhibitor 1-associated protein 2-like protein 1 [Homo sapiens]	-	-	-	-	GO:0005856//cytoskeleton;GO:0043232//intracellular non-membrane-bounded organelle;GO:0044444//cytoplasmic part;GO:0044464//cell part;GO:0005622//intracellular;GO:0044424//intracellular part;GO:0005737//cytoplasm;GO:0005623//cell;GO:0043229//intracellular	GO:0060090//binding, bridging;GO:0019904//protein domain specific binding;GO:0005488//binding;GO:0030674//protein binding, bridging;GO:0005515//protein binding	GO:0007154//cell communication;GO:0043207//response to external biotic stimulus;GO:0007010//cytoskeleton organization;GO:0022607//cellular component assembly;GO:0010638//positive regulation of organelle organization;GO:0071822//protein complex subunit org
ENSG00000006459	2.5	2.89	4.89	3.02	2.12	4.12	KDM7A	lysine-specific demethylase 7A [Homo sapiens]	-	-	-	-	GO:0044446//intracellular organelle part;GO:0043231//intracellular membrane-bounded organelle;GO:0031981//nuclear lumen;GO:0043229//intracellular organelle;GO:0005623//cell;GO:0031974//membrane-enclosed lumen;GO:0044428//nuclear part;GO:0043233//organelle	GO:0046872//metal ion binding;GO:0042393//histone binding;GO:0003824//catalytic activity;GO:0043167//ion binding;GO:0016706//oxidoreductase activity, acting on paired donors, with incorporation or reduction of molecular oxygen, 2-oxoglutarate as one donor	GO:0070076//histone lysine demethylation;GO:1901362//organic cyclic compound biosynthetic process;GO:0048856//anatomical structure development;GO:0006996//organelle organization;GO:0032501//multicellular organismal process;GO:0006325//chromatin organizati
ENSG00000006468	7.42	8.1	9.1	7.92	5.6	7.6	ETV1	ETS translocation variant 1 isoform a [Homo sapiens]	-	-	-	-	GO:0043229//intracellular organelle;GO:0044424//intracellular part;GO:0043226//organelle;GO:0044464//cell part;GO:0043231//intracellular membrane-bounded organelle;GO:0005622//intracellular;GO:0005623//cell;GO:0043227//membrane-bounded organelle	GO:0005488//binding;GO:0097159//organic cyclic compound binding;GO:1901363//heterocyclic compound binding;GO:0003677//DNA binding;GO:0003676//nucleic acid binding;GO:0003700//transcription factor activity, sequence-specific DNA binding;GO:0001071//nucleic	GO:0030030//cell projection organization;GO:0044249//cellular biosynthetic process;GO:1901362//organic cyclic compound biosynthetic process;GO:0032989//cellular component morphogenesis;GO:0044763//single-organism cellular process;GO:0000904//cell morphoge
ENSG00000006530	17.37	18.01	19.01	17.47	17.28	19.28	AGK	acylglycerol kinase, mitochondrial precursor [Homo sapiens]	Metabolism	Global and Overview;Lipid metabolism	ko01100//Metabolic pathways;ko01100//Metabolic pathways;ko01100//Metabolic pathways;ko00561//Glycerolipid metabolism;ko00561//Glycerolipid metabolism;ko00561//Glycerolipid metabolism	K09881	GO:0005737//cytoplasm;GO:0044444//cytoplasmic part;GO:0005739//mitochondrion;GO:0044422//organelle part;GO:0044446//intracellular organelle part;GO:0005740//mitochondrial envelope;GO:0043231//intracellular membrane-bounded organelle;GO:0005622//intracellu	GO:0016772//transferase activity, transferring phosphorus-containing groups;GO:0001727//lipid kinase activity;GO:0097159//organic cyclic compound binding;GO:0005488//binding;GO:0001882//nucleoside binding;GO:0032549//ribonucleoside binding;GO:0003824//cat	GO:1901564//organonitrogen compound metabolic process;GO:0007186//G-protein coupled receptor signaling pathway;GO:0006672//ceramide metabolic process;GO:0023052//signaling;GO:0006793//phosphorus metabolic process;GO:0006796//phosphate-containing compound
ENSG00000006534	6.64	6.68	8.68	5.48	5.37	7.37	ALDH3B1	aldehyde dehydrogenase family 3 member B1 isoform a [Homo sapiens]	Metabolism	Xenobiotics biodegradation and metabolism;Carbohydrate metabolism;Metabolism of other amino acids;Amino acid metabolism;Global and Overview	ko01100//Metabolic pathways;ko01100//Metabolic pathways;ko01100//Metabolic pathways;ko01110//Biosynthesis of secondary metabolites;ko01110//Biosynthesis of secondary metabolites;ko01110//Biosynthesis of secondary metabolites;ko01120//Microbial metabolism	K00129	GO:0005622//intracellular;GO:0043226//organelle;GO:0043227//membrane-bounded organelle;GO:0044464//cell part;GO:0016020//membrane;GO:0031982//vesicle;GO:0005737//cytoplasm;GO:0044424//intracellular part;GO:0005623//cell;GO:0044444//cytoplasmic part;GO:003	GO:0016903//oxidoreductase activity, acting on the aldehyde or oxo group of donors;GO:0016620//oxidoreductase activity, acting on the aldehyde or oxo group of donors, NAD or NADP as acceptor;GO:0003824//catalytic activity;GO:0016491//oxidoreductase activi	GO:1901615//organic hydroxy compound metabolic process;GO:0008152//metabolic process;GO:0071704//organic substance metabolic process;GO:0009987//cellular process;GO:0006950//response to stress;GO:0044763//single-organism cellular process;GO:0044238//prima
ENSG00000006555	2.99	2.95	4.95	3.05	2.98	4.98	TTC22	tetratricopeptide repeat protein 22 isoform 1 [Homo sapiens]	-	-	-	-	-	-	-
ENSG00000006576	13.44	17.48	18.48	15.91	12.35	13.35	PHTF2	putative homeodomain transcription factor 2 [Homo sapiens]	-	-	-	-	GO:0043231//intracellular membrane-bounded organelle;GO:0044424//intracellular part;GO:0005623//cell;GO:0043229//intracellular organelle;GO:0043226//organelle;GO:0044464//cell part;GO:0043227//membrane-bounded organelle;GO:0005622//intracellular	GO:1901363//heterocyclic compound binding;GO:0003676//nucleic acid binding;GO:0005488//binding;GO:0097159//organic cyclic compound binding	GO:0006139//nucleobase-containing compound metabolic process;GO:1901360//organic cyclic compound metabolic process;GO:0006807//nitrogen compound metabolic process;GO:0044260//cellular macromolecule metabolic process;GO:0010467//gene expression;GO:0009058/
ENSG00000006606	0	0	1	0	0	2	CCL26	C-C motif chemokine 26 precursor [Homo sapiens]	Organismal Systems;Environmental Information Processing	Signaling molecules and interaction;Immune system	ko04060//Cytokine-cytokine receptor interaction;ko04062//Chemokine signaling pathway	K05514	GO:0005576//extracellular region;GO:0044421//extracellular region part	GO:0005488//binding;GO:0005102//receptor binding;GO:0005515//protein binding;GO:0005125//cytokine activity	GO:0016477//cell migration;GO:0050789//regulation of biological process;GO:0044093//positive regulation of molecular function;GO:0050790//regulation of catalytic activity;GO:0022607//cellular component assembly;GO:0030029//actin filament-based process;GO:
ENSG00000006607	10.88	11.22	12.22	11.67	11.15	12.15	FARP2	FERM, RhoGEF and pleckstrin domain-containing protein 2 isoform a [Homo sapiens]	Cellular Processes;Environmental Information Processing	Cellular commiunity;Signal transduction	ko04015//Rap1 signaling pathway;ko04015//Rap1 signaling pathway;ko04015//Rap1 signaling pathway;ko04015//Rap1 signaling pathway;ko04520//Adherens junction;ko04520//Adherens junction;ko04520//Adherens junction;ko04520//Adherens junction	K06082	GO:0043232//intracellular non-membrane-bounded organelle;GO:0005623//cell;GO:0044464//cell part;GO:0005737//cytoplasm;GO:0043228//non-membrane-bounded organelle;GO:0044424//intracellular part;GO:0044425//membrane part;GO:0016020//membrane;GO:0043226//orga	GO:0005515//protein binding;GO:0098772//molecular function regulator;GO:0005488//binding;GO:0005089//Rho guanyl-nucleotide exchange factor activity;GO:0005088//Ras guanyl-nucleotide exchange factor activity;GO:0005085//guanyl-nucleotide exchange factor ac	GO:0000904//cell morphogenesis involved in differentiation;GO:0030182//neuron differentiation;GO:1902531//regulation of intracellular signal transduction;GO:0048812//neuron projection morphogenesis;GO:0000902//cell morphogenesis;GO:0002376//immune system
ENSG00000006611	39.65	35.51	36.51	29.63	34.67	35.67	USH1C	harmonin isoform a [Homo sapiens]	-	-	-	-	GO:0043228//non-membrane-bounded organelle;GO:0044424//intracellular part;GO:0097458//neuron part;GO:0005902//microvillus;GO:0043232//intracellular non-membrane-bounded organelle;GO:0005737//cytoplasm;GO:0043229//intracellular organelle;GO:0016020//membra	GO:0005515//protein binding;GO:0005488//binding;GO:0032036//myosin heavy chain binding;GO:0008092//cytoskeletal protein binding;GO:0017022//myosin binding	GO:0035315//hair cell differentiation;GO:0048699//generation of neurons;GO:0009888//tissue development;GO:0022607//cellular component assembly;GO:0007275//multicellular organism development;GO:0009987//cellular process;GO:0048562//embryonic organ morphoge
ENSG00000006625	32.78	35.07	37.07	37.14	34.54	36.54	GGCT	chromosome 7 open reading frame 24, isoform CRA_b [Homo sapiens]	Metabolism	Metabolism of other amino acids	ko00480//Glutathione metabolism;ko00480//Glutathione metabolism;ko00480//Glutathione metabolism;ko00480//Glutathione metabolism	K00682	GO:0031982//vesicle;GO:0031988//membrane-bounded vesicle;GO:0005623//cell;GO:0005622//intracellular;GO:0005737//cytoplasm;GO:0044424//intracellular part;GO:0043227//membrane-bounded organelle;GO:0044444//cytoplasmic part;GO:0043226//organelle;GO:0044464//	GO:0003824//catalytic activity;GO:0005515//protein binding;GO:0016746//transferase activity, transferring acyl groups;GO:0016755//transferase activity, transferring amino-acyl groups;GO:0005488//binding;GO:0016740//transferase activity;GO:0046983//protein	GO:0043603//cellular amide metabolic process;GO:0006575//cellular modified amino acid metabolic process;GO:1901564//organonitrogen compound metabolic process;GO:0012501//programmed cell death;GO:0016043//cellular component organization;GO:0008637//apoptot
ENSG00000006634	9.39	9.98	10.98	9.48	7.51	8.51	DBF4	protein DBF4 homolog A isoform 1 [Homo sapiens]	Cellular Processes	Cell growth and death	ko04110//Cell cycle	K06629	GO:0044424//intracellular part;GO:0005622//intracellular;GO:0044464//cell part;GO:0043233//organelle lumen;GO:0005623//cell;GO:0005634//nucleus;GO:0031974//membrane-enclosed lumen;GO:0043226//organelle;GO:0044446//intracellular organelle part;GO:0043231//	GO:0043167//ion binding;GO:0097159//organic cyclic compound binding;GO:0043169//cation binding;GO:0046914//transition metal ion binding;GO:0030234//enzyme regulator activity;GO:0098772//molecular function regulator;GO:0046872//metal ion binding;GO:0005488	GO:0043170//macromolecule metabolic process;GO:0008152//metabolic process;GO:0044093//positive regulation of molecular function;GO:0006139//nucleobase-containing compound metabolic process;GO:0007049//cell cycle;GO:0006807//nitrogen compound metabolic pro
ENSG00000006638	0.02	0	1	0.03	0	2	TBXA2R	thromboxane A2 receptor isoform alpha [Homo sapiens]	Environmental Information Processing;Organismal Systems	Signal transduction;Immune system;Signaling molecules and interaction	ko04080//Neuroactive ligand-receptor interaction;ko04080//Neuroactive ligand-receptor interaction;ko04080//Neuroactive ligand-receptor interaction;ko04020//Calcium signaling pathway;ko04020//Calcium signaling pathway;ko04020//Calcium signaling pathway;ko0	K04264	GO:0012505//endomembrane system;GO:0099503//secretory vesicle;GO:0005737//cytoplasm;GO:0043227//membrane-bounded organelle;GO:0031988//membrane-bounded vesicle;GO:0031224//intrinsic component of membrane;GO:0044444//cytoplasmic part;GO:0043229//intracellu	GO:0004960//thromboxane receptor activity;GO:0004930//G-protein coupled receptor activity;GO:0004871//signal transducer activity;GO:0004872//receptor activity;GO:0099600//transmembrane receptor activity;GO:0004954//prostanoid receptor activity;GO:0038023/	GO:0043207//response to external biotic stimulus;GO:0009991//response to extracellular stimulus;GO:0001944//vasculature development;GO:0055080//cation homeostasis;GO:0003013//circulatory system process;GO:0031667//response to nutrient levels;GO:0001775//c
ENSG00000006652	50.13	56.15	58.15	54.33	50.51	51.51	IFRD1	PREDICTED: interferon-related developmental regulator 1 isoform X1 [Homo sapiens]	-	-	-	-	-	-	GO:0061061//muscle structure development;GO:0044767//single-organism developmental process;GO:0001709//cell fate determination;GO:0032501//multicellular organismal process;GO:0030154//cell differentiation;GO:0045165//cell fate commitment;GO:0032502//devel
ENSG00000006659	344.06	344.32	345.32	199.04	175.07	176.07	LGALS14	placental protein 13-like isoform 1 [Homo sapiens]	-	-	-	-	GO:0043227//membrane-bounded organelle;GO:0005623//cell;GO:0043229//intracellular organelle;GO:0005622//intracellular;GO:0044424//intracellular part;GO:0043226//organelle;GO:0044464//cell part;GO:0043231//intracellular membrane-bounded organelle	-	GO:0044699//single-organism process;GO:0044763//single-organism cellular process;GO:0012501//programmed cell death;GO:0008219//cell death;GO:0009987//cellular process;GO:0016265//death
ENSG00000006695	12.21	12.88	13.88	12.59	13.4	15.4	COX10	COX10 homolog, cytochrome c oxidase assembly protein, heme A: farnesyltransferase (yeast), isoform CRA_b [Homo sapiens]	Metabolism	Global and Overview;Energy metabolism;Metabolism of cofactors and vitamins	ko01100//Metabolic pathways;ko01100//Metabolic pathways;ko01110//Biosynthesis of secondary metabolites;ko01110//Biosynthesis of secondary metabolites;ko00190//Oxidative phosphorylation;ko00190//Oxidative phosphorylation;ko00860//Porphyrin and chlorophyll	K02257	GO:0044446//intracellular organelle part;GO:0031975//envelope;GO:0031090//organelle membrane;GO:0043231//intracellular membrane-bounded organelle;GO:0043226//organelle;GO:0043227//membrane-bounded organelle;GO:0005739//mitochondrion;GO:0005737//cytoplasm;	GO:0009055//electron carrier activity;GO:0003824//catalytic activity;GO:0004659//prenyltransferase activity;GO:0016740//transferase activity;GO:0016765//transferase activity, transferring alkyl or aryl (other than methyl) groups;GO:0004311//farnesyltranst	GO:0043623//cellular protein complex assembly;GO:0055114//oxidation-reduction process;GO:0051179//localization;GO:1901566//organonitrogen compound biosynthetic process;GO:0044711//single-organism biosynthetic process;GO:0044765//single-organism transport;
ENSG00000006704	9.65	10.63	12.63	12.83	11.11	13.11	GTF2IRD1	general transcription factor II-I repeat domain-containing protein 1 isoform 1 [Homo sapiens]	Environmental Information Processing;Genetic Information Processing	Signal transduction;Transcription	ko04022//cGMP - PKG signaling pathway;ko04022//cGMP - PKG signaling pathway;ko04022//cGMP - PKG signaling pathway;ko03022//Basal transcription factors;ko03022//Basal transcription factors;ko03022//Basal transcription factors	K03121	GO:0005622//intracellular;GO:0043227//membrane-bounded organelle;GO:0043229//intracellular organelle;GO:0005623//cell;GO:0044424//intracellular part;GO:0043231//intracellular membrane-bounded organelle;GO:0044464//cell part;GO:0043226//organelle	GO:0001071//nucleic acid binding transcription factor activity;GO:0003700//transcription factor activity, sequence-specific DNA binding;GO:0000981//RNA polymerase II transcription factor activity, sequence-specific DNA binding	GO:0046483//heterocycle metabolic process;GO:0044237//cellular metabolic process;GO:0043170//macromolecule metabolic process;GO:0034654//nucleobase-containing compound biosynthetic process;GO:0044271//cellular nitrogen compound biosynthetic process;GO:007
ENSG00000006712	64.5	61.53	63.53	63.58	67.74	69.74	PAF1	RNA polymerase II-associated factor 1 homolog isoform 1 [Homo sapiens]	-	-	-	-	GO:0005623//cell;GO:0044428//nuclear part;GO:0044464//cell part;GO:0031974//membrane-enclosed lumen;GO:0044451//nucleoplasm part;GO:0032991//macromolecular complex;GO:0044424//intracellular part;GO:0043226//organelle;GO:0070013//intracellular organelle lu	GO:0001099//basal RNA polymerase II transcription machinery binding;GO:0005488//binding;GO:0005515//protein binding;GO:0001098//basal transcription machinery binding	GO:0065007//biological regulation;GO:0019538//protein metabolic process;GO:0090304//nucleic acid metabolic process;GO:0009607//response to biotic stimulus;GO:0044237//cellular metabolic process;GO:0006354//DNA-templated transcription, elongation;GO:001657
ENSG00000006715	16.28	17.75	18.75	23.29	15.53	16.53	VPS41	vacuolar protein sorting-associated protein 41 homolog isoform 1 [Homo sapiens]	-	-	-	-	GO:0005622//intracellular;GO:0032991//macromolecular complex;GO:0005623//cell;GO:0031988//membrane-bounded vesicle;GO:0044424//intracellular part;GO:0005856//cytoskeleton;GO:0005768//endosome;GO:0031410//cytoplasmic vesicle;GO:0000323//lytic vacuole;GO:00	GO:0046914//transition metal ion binding;GO:0005488//binding;GO:0015631//tubulin binding;GO:0005515//protein binding;GO:0046872//metal ion binding;GO:0043167//ion binding;GO:0043169//cation binding;GO:0008092//cytoskeletal protein binding	GO:0016192//vesicle-mediated transport;GO:0045184//establishment of protein localization;GO:0015031//protein transport;GO:0006810//transport;GO:0071702//organic substance transport;GO:0033036//macromolecule localization;GO:0008104//protein localization;GO
ENSG00000006740	2.86	2.7	3.7	2.56	2.62	3.62	ARHGAP44	rho GTPase-activating protein 44 isoform 1 [Homo sapiens]	-	-	-	-	GO:0012505//endomembrane system;GO:0043005//neuron projection;GO:0043227//membrane-bounded organelle;GO:0043226//organelle;GO:0044424//intracellular part;GO:0097458//neuron part;GO:0044444//cytoplasmic part;GO:0005768//endosome;GO:0005623//cell;GO:0044464	GO:0005488//binding;GO:0030234//enzyme regulator activity;GO:0098772//molecular function regulator;GO:0008289//lipid binding;GO:0008047//enzyme activator activity	GO:0023052//signaling;GO:0006810//transport;GO:0050794//regulation of cellular process;GO:0016192//vesicle-mediated transport;GO:0044699//single-organism process;GO:0007264//small GTPase mediated signal transduction;GO:0044763//single-organism cellular pr
ENSG00000006744	69.61	59.38	61.38	62.3	70.73	72.73	ELAC2	zinc phosphodiesterase ELAC protein 2 isoform 1 [Homo sapiens]	Genetic Information Processing	Translation	ko03013//RNA transport;ko03013//RNA transport;ko03013//RNA transport	K00784	GO:0005622//intracellular;GO:0043227//membrane-bounded organelle;GO:0044464//cell part;GO:0044424//intracellular part;GO:0043229//intracellular organelle;GO:0043226//organelle;GO:0005623//cell;GO:0043231//intracellular membrane-bounded organelle	GO:0005488//binding;GO:0043167//ion binding;GO:0003676//nucleic acid binding;GO:0016788//hydrolase activity, acting on ester bonds;GO:0043169//cation binding;GO:0016787//hydrolase activity;GO:0097159//organic cyclic compound binding;GO:0003723//RNA bindin	GO:0006725//cellular aromatic compound metabolic process;GO:0042780//tRNA 3'-end processing;GO:0008033//tRNA processing;GO:0043170//macromolecule metabolic process;GO:0006807//nitrogen compound metabolic process;GO:0009987//cellular process;GO:0044260//ce
ENSG00000006747	38.48	41.55	42.55	38.26	35.59	37.59	SCIN	adseverin isoform 1 [Homo sapiens]	Organismal Systems;Cellular Processes	Cell motility;Immune system	ko04810//Regulation of actin cytoskeleton;ko04810//Regulation of actin cytoskeleton;ko04810//Regulation of actin cytoskeleton;ko04666//Fc gamma R-mediated phagocytosis;ko04666//Fc gamma R-mediated phagocytosis;ko04666//Fc gamma R-mediated phagocytosis	K05768	GO:0044464//cell part;GO:0044424//intracellular part;GO:0005737//cytoplasm;GO:0044444//cytoplasmic part;GO:0043228//non-membrane-bounded organelle;GO:0032991//macromolecular complex;GO:0043229//intracellular organelle;GO:0043226//organelle;GO:0031988//mem	GO:0005488//binding;GO:0008289//lipid binding;GO:0043169//cation binding;GO:0008092//cytoskeletal protein binding;GO:0005515//protein binding;GO:0046872//metal ion binding;GO:0005543//phospholipid binding;GO:0043167//ion binding;GO:0035091//phosphatidylin	GO:1901879//regulation of protein depolymerization;GO:0030219//megakaryocyte differentiation;GO:0006810//transport;GO:0050789//regulation of biological process;GO:0030832//regulation of actin filament length;GO:0030154//cell differentiation;GO:0048731//sy
ENSG00000006756	5.73	5.61	7.61	6.89	5.57	7.57	ARSD	arylsulfatase D isoform alpha precursor [Homo sapiens]	-	-	-	-	GO:0000323//lytic vacuole;GO:0005622//intracellular;GO:0043229//intracellular organelle;GO:0044422//organelle part;GO:0044432//endoplasmic reticulum part;GO:0005783//endoplasmic reticulum;GO:0044424//intracellular part;GO:0005737//cytoplasm;GO:0043226//or	GO:0005488//binding;GO:0003824//catalytic activity;GO:0016787//hydrolase activity;GO:0008484//sulfuric ester hydrolase activity;GO:0016788//hydrolase activity, acting on ester bonds;GO:0043167//ion binding;GO:0043169//cation binding	GO:0019538//protein metabolic process;GO:0006643//membrane lipid metabolic process;GO:0043412//macromolecule modification;GO:0006629//lipid metabolic process;GO:0044699//single-organism process;GO:0036211//protein modification process;GO:1901135//carbohyd
ENSG00000006757	14.32	13.74	14.74	11.63	14.81	16.81	PNPLA4	patatin-like phospholipase domain-containing protein 4 isoform 1 precursor [Homo sapiens]	Metabolism	Metabolism of cofactors and vitamins	ko00830//Retinol metabolism	K11157	-	GO:0016787//hydrolase activity;GO:0003824//catalytic activity;GO:0016298//lipase activity;GO:0016788//hydrolase activity, acting on ester bonds	GO:0044710//single-organism metabolic process;GO:0044699//single-organism process;GO:0008152//metabolic process;GO:0044238//primary metabolic process;GO:0071704//organic substance metabolic process;GO:0006629//lipid metabolic process
ENSG00000006788	0	0	2	0	0	2	MYH13	myosin-13 [Homo sapiens]	Cellular Processes	Cellular commiunity	ko04530//Tight junction	K10352	GO:0043229//intracellular organelle;GO:0005856//cytoskeleton;GO:0031988//membrane-bounded vesicle;GO:0043227//membrane-bounded organelle;GO:0044424//intracellular part;GO:0016460//myosin II complex;GO:0043228//non-membrane-bounded organelle;GO:0044464//ce	GO:0097367//carbohydrate derivative binding;GO:0001882//nucleoside binding;GO:0032549//ribonucleoside binding;GO:0008092//cytoskeletal protein binding;GO:1901363//heterocyclic compound binding;GO:0032550//purine ribonucleoside binding;GO:0001883//purine n	GO:0009987//cellular process;GO:0032501//multicellular organismal process;GO:0006950//response to stress;GO:0050896//response to stimulus;GO:0003008//system process;GO:0051716//cellular response to stimulus;GO:0003012//muscle system process;GO:0033554//ce
ENSG00000006831	66.12	65.38	67.38	70.35	70.75	71.75	ADIPOR2	adiponectin receptor protein 2 [Homo sapiens]	Organismal Systems;Environmental Information Processing	Aging;Signal transduction;Endocrine system	ko04152//AMPK signaling pathway;ko04211//Longevity regulating pathway - mammal;ko04920//Adipocytokine signaling pathway	K07297	GO:0031224//intrinsic component of membrane;GO:0016020//membrane;GO:0044425//membrane part	GO:0005515//protein binding;GO:0046983//protein dimerization activity;GO:0005488//binding	-
ENSG00000006837	0.44	0.41	2.41	0.67	0.88	2.88	CDKL3	cyclin-dependent kinase-like 3 isoform 1 [Homo sapiens]	-	-	-	-	GO:0044424//intracellular part;GO:0044464//cell part;GO:0005622//intracellular;GO:0005623//cell	GO:0032550//purine ribonucleoside binding;GO:0005488//binding;GO:0016301//kinase activity;GO:0001883//purine nucleoside binding;GO:0097367//carbohydrate derivative binding;GO:0016740//transferase activity;GO:1901363//heterocyclic compound binding;GO:00167	GO:0008152//metabolic process;GO:0019538//protein metabolic process;GO:0044699//single-organism process;GO:0071704//organic substance metabolic process;GO:0044763//single-organism cellular process;GO:0006464//cellular protein modification process;GO:00099
ENSG00000007001	0	0.05	2.05	0	0.04	1.04	UPP2	uridine phosphorylase 2 isoform b [Homo sapiens]	Metabolism	Nucleotide metabolism;Global and Overview;Xenobiotics biodegradation and metabolism	ko01100//Metabolic pathways;ko00240//Pyrimidine metabolism;ko00983//Drug metabolism - other enzymes	K00757	GO:0044446//intracellular organelle part;GO:0044444//cytoplasmic part;GO:0043229//intracellular organelle;GO:0005623//cell;GO:0044430//cytoskeletal part;GO:0043232//intracellular non-membrane-bounded organelle;GO:0005882//intermediate filament;GO:0005856/	GO:0016757//transferase activity, transferring glycosyl groups;GO:0003824//catalytic activity;GO:0016763//transferase activity, transferring pentosyl groups;GO:0016740//transferase activity	GO:0072528//pyrimidine-containing compound biosynthetic process;GO:0009117//nucleotide metabolic process;GO:1901293//nucleoside phosphate biosynthetic process;GO:0009161//ribonucleoside monophosphate metabolic process;GO:0006139//nucleobase-containing com
ENSG00000007038	0	0	2	0	0	1	PRSS21	testisin isoform 3 preproprotein [Homo sapiens]	-	-	-	-	GO:0031224//intrinsic component of membrane;GO:0044424//intracellular part;GO:0044464//cell part;GO:0044425//membrane part;GO:0005623//cell;GO:0005622//intracellular;GO:0016020//membrane	GO:0003824//catalytic activity;GO:0005488//binding;GO:0016787//hydrolase activity;GO:0070011//peptidase activity, acting on L-amino acid peptides;GO:0008233//peptidase activity	GO:0032504//multicellular organism reproduction;GO:0007276//gamete generation;GO:0048232//male gamete generation;GO:0044703//multi-organism reproductive process;GO:0044699//single-organism process;GO:0032501//multicellular organismal process;GO:0044702//s
ENSG00000007047	16.43	14.57	16.57	16.34	17.75	18.75	MARK4	MAP/microtubule affinity-regulating kinase 4, isoform CRA_b [Homo sapiens]	-	-	-	-	GO:0043228//non-membrane-bounded organelle;GO:0005622//intracellular;GO:0044422//organelle part;GO:0005815//microtubule organizing center;GO:0043226//organelle;GO:0044464//cell part;GO:0044424//intracellular part;GO:0043232//intracellular non-membrane-bou	GO:0032549//ribonucleoside binding;GO:0005515//protein binding;GO:0003824//catalytic activity;GO:0001882//nucleoside binding;GO:0016301//kinase activity;GO:0016772//transferase activity, transferring phosphorus-containing groups;GO:1901363//heterocyclic c	GO:0019538//protein metabolic process;GO:1902589//single-organism organelle organization;GO:0008152//metabolic process;GO:0000226//microtubule cytoskeleton organization;GO:0036211//protein modification process;GO:0006793//phosphorus metabolic process;GO:0
ENSG00000007062	15.14	16.24	17.24	16.24	13.84	15.84	PROM1	prominin-1 isoform 1 precursor [Homo sapiens]	-	-	-	-	GO:0016021//integral component of membrane;GO:0031224//intrinsic component of membrane;GO:0005929//cilium;GO:0043227//membrane-bounded organelle;GO:0071944//cell periphery;GO:0031513//nonmotile primary cilium;GO:0001750//photoreceptor outer segment;GO:000	GO:0005515//protein binding;GO:0008092//cytoskeletal protein binding;GO:0050839//cell adhesion molecule binding;GO:0005488//binding	GO:0072009//nephron epithelium development;GO:0001655//urogenital system development;GO:0065008//regulation of biological quality;GO:0001654//eye development;GO:0032502//developmental process;GO:0032501//multicellular organismal process;GO:0065007//biolog
ENSG00000007080	98.82	88.3	89.3	90	108.43	109.43	CCDC124	coiled-coil domain-containing protein 124 [Homo sapiens]	-	-	-	-	GO:0005623//cell;GO:0005856//cytoskeleton;GO:0043226//organelle;GO:0044464//cell part;GO:0005622//intracellular;GO:0044424//intracellular part;GO:0043232//intracellular non-membrane-bounded organelle;GO:0043228//non-membrane-bounded organelle;GO:0043229//	GO:0005488//binding;GO:0003676//nucleic acid binding;GO:0003723//RNA binding;GO:1901363//heterocyclic compound binding;GO:0097159//organic cyclic compound binding	GO:0044699//single-organism process;GO:0009987//cellular process;GO:0044763//single-organism cellular process
ENSG00000007129	0	0	2	0	0	1	CEACAM21	carcinoembryonic antigen-related cell adhesion molecule 21 isoform 3 [Homo sapiens]	-	-	-	-	GO:0031224//intrinsic component of membrane;GO:0016020//membrane;GO:0044425//membrane part	-	-
ENSG00000007168	14.99	15.91	17.91	17.55	14.86	15.86	PAFAH1B1	platelet-activating factor acetylhydrolase IB subunit alpha [Homo sapiens]	Metabolism	Global and Overview;Lipid metabolism	ko01100//Metabolic pathways;ko01100//Metabolic pathways;ko01100//Metabolic pathways;ko00565//Ether lipid metabolism;ko00565//Ether lipid metabolism;ko00565//Ether lipid metabolism	K16794	GO:0005856//cytoskeleton;GO:0043005//neuron projection;GO:0042995//cell projection;GO:0000775//chromosome, centromeric region;GO:0005875//microtubule associated complex;GO:0044424//intracellular part;GO:0044444//cytoplasmic part;GO:0005623//cell;GO:009868	GO:0005539//glycosaminoglycan binding;GO:0005488//binding;GO:0015631//tubulin binding;GO:0045502//dynein binding;GO:0019899//enzyme binding;GO:0097367//carbohydrate derivative binding;GO:0046983//protein dimerization activity;GO:0005515//protein binding;G	GO:0010646//regulation of cell communication;GO:0050896//response to stimulus;GO:0044767//single-organism developmental process;GO:0030099//myeloid cell differentiation;GO:0048667//cell morphogenesis involved in neuron differentiation;GO:1902589//single-o
ENSG00000007171	0.02	0	2	0	0	2	NOS2	nitric oxide synthase, inducible [Homo sapiens]	Metabolism;Environmental Information Processing;Cellular Processes	Signal transduction;Transport and catabolism;Global and Overview;Amino acid metabolism	ko01100//Metabolic pathways;ko01110//Biosynthesis of secondary metabolites;ko04020//Calcium signaling pathway;ko04066//HIF-1 signaling pathway;ko04146//Peroxisome;ko00330//Arginine and proline metabolism;ko00220//Arginine biosynthesis	K13241	-	-	-
ENSG00000007174	0	0	1	0	0	1	DNAH9	dynein heavy chain 9, axonemal isoform 2 [Homo sapiens]	-	-	-	-	GO:0005929//cilium;GO:0043234//protein complex;GO:0044463//cell projection part;GO:0044464//cell part;GO:0005856//cytoskeleton;GO:0044446//intracellular organelle part;GO:0042995//cell projection;GO:0005622//intracellular;GO:0043228//non-membrane-bounded	GO:0097367//carbohydrate derivative binding;GO:0016817//hydrolase activity, acting on acid anhydrides;GO:0036094//small molecule binding;GO:0016787//hydrolase activity;GO:0016462//pyrophosphatase activity;GO:0097159//organic cyclic compound binding;GO:000	GO:0022414//reproductive process;GO:1901575//organic substance catabolic process;GO:0044699//single-organism process;GO:0044270//cellular nitrogen compound catabolic process;GO:0006139//nucleobase-containing compound metabolic process;GO:0019439//aromatic
ENSG00000007202	56.03	52.47	54.47	53.4	56.05	57.05	KIAA0100	protein KIAA0100 isoform 1 precursor [Homo sapiens]	-	-	-	-	-	-	-
ENSG00000007216	0.36	0.32	1.32	0.43	0.48	1.48	SLC13A2	solute carrier family 13 member 2 isoform a [Homo sapiens]	-	-	-	-	GO:0016020//membrane;GO:0016021//integral component of membrane;GO:0031988//membrane-bounded vesicle;GO:0043226//organelle;GO:0031982//vesicle;GO:0043227//membrane-bounded organelle;GO:0031224//intrinsic component of membrane;GO:0044425//membrane part	GO:0015294//solute:cation symporter activity;GO:0015296//anion:cation symporter activity;GO:0015077//monovalent inorganic cation transmembrane transporter activity;GO:0015293//symporter activity;GO:0008509//anion transmembrane transporter activity;GO:0005	GO:0030001//metal ion transport;GO:0006810//transport;GO:0006820//anion transport;GO:0044763//single-organism cellular process;GO:0071702//organic substance transport;GO:0006812//cation transport;GO:0044765//single-organism transport;GO:0015849//organic a
ENSG00000007237	0	0.01	2.01	0	0	1	GAS7	growth arrest-specific protein 7 isoform d [Homo sapiens]	-	-	-	-	GO:0044424//intracellular part;GO:0005856//cytoskeleton;GO:0043229//intracellular organelle;GO:0043228//non-membrane-bounded organelle;GO:0043232//intracellular non-membrane-bounded organelle;GO:0015629//actin cytoskeleton;GO:0043226//organelle;GO:0005622	GO:0001071//nucleic acid binding transcription factor activity;GO:0005515//protein binding;GO:0008092//cytoskeletal protein binding;GO:0003779//actin binding;GO:0005488//binding	GO:0010467//gene expression;GO:0044271//cellular nitrogen compound biosynthetic process;GO:0050793//regulation of developmental process;GO:0051128//regulation of cellular component organization;GO:0046483//heterocycle metabolic process;GO:0044085//cellula
ENSG00000007255	75.12	68.63	69.63	65.13	72.14	74.14	TRAPPC6A	trafficking protein particle complex subunit 6A isoform 1 [Homo sapiens]	-	-	-	-	GO:0043227//membrane-bounded organelle;GO:0043231//intracellular membrane-bounded organelle;GO:0043226//organelle;GO:0005622//intracellular;GO:0005623//cell;GO:0043229//intracellular organelle;GO:0044464//cell part;GO:0044424//intracellular part	-	GO:0051234//establishment of localization;GO:0051179//localization;GO:0006810//transport
ENSG00000007264	0	0	1	0	0	1	MATK	megakaryocyte-associated tyrosine-protein kinase isoform b [Homo sapiens]	Organismal Systems	Nervous system	ko04722//Neurotrophin signaling pathway;ko04722//Neurotrophin signaling pathway;ko04722//Neurotrophin signaling pathway;ko04722//Neurotrophin signaling pathway	K08888	GO:0043227//membrane-bounded organelle;GO:0044424//intracellular part;GO:0043229//intracellular organelle;GO:0005737//cytoplasm;GO:0044464//cell part;GO:0043226//organelle;GO:0005622//intracellular;GO:0005623//cell;GO:0044444//cytoplasmic part;GO:0043231/	GO:0016773//phosphotransferase activity, alcohol group as acceptor;GO:0036094//small molecule binding;GO:0097367//carbohydrate derivative binding;GO:0004672//protein kinase activity;GO:0016301//kinase activity;GO:0032550//purine ribonucleoside binding;GO:	GO:0008152//metabolic process;GO:0044699//single-organism process;GO:0006468//protein phosphorylation;GO:0071704//organic substance metabolic process;GO:0048856//anatomical structure development;GO:0032502//developmental process;GO:0009987//cellular proce
ENSG00000007306	0	0	1	0	0	1	CEACAM7	carcinoembryonic antigen-related cell adhesion molecule 7 preproprotein [Homo sapiens]	-	-	-	-	GO:0044425//membrane part;GO:0031224//intrinsic component of membrane;GO:0016020//membrane	-	-
ENSG00000007312	0	0	1	0	0	2	CD79B	B-cell antigen receptor complex-associated protein beta chain isoform 3 precursor [Homo sapiens]	Organismal Systems	Immune system	ko04662//B cell receptor signaling pathway;ko04662//B cell receptor signaling pathway;ko04662//B cell receptor signaling pathway	K06507	GO:0005623//cell;GO:0031982//vesicle;GO:0043231//intracellular membrane-bounded organelle;GO:0019814//immunoglobulin complex;GO:0043227//membrane-bounded organelle;GO:0043226//organelle;GO:0031988//membrane-bounded vesicle;GO:0016021//integral component o	-	GO:0007166//cell surface receptor signaling pathway;GO:0044700//single organism signaling;GO:0050776//regulation of immune response;GO:0050794//regulation of cellular process;GO:0002768//immune response-regulating cell surface receptor signaling pathway;G
ENSG00000007314	0.09	0.05	1.05	0.03	0.04	2.04	SCN4A	sodium channel protein type 4 subunit alpha [Homo sapiens]	-	-	-	-	-	-	-
ENSG00000007341	3.53	4.84	6.84	3.54	4.4	6.4	ST7L	suppressor of tumorigenicity 7 protein-like isoform 3 [Homo sapiens]	-	-	-	-	-	-	GO:0044699//single-organism process;GO:0044763//single-organism cellular process;GO:0009987//cellular process;GO:0016049//cell growth;GO:0040007//growth
ENSG00000007350	0	0	2	0	0	1	TKTL1	transketolase-like protein 1 isoform a [Homo sapiens]	Metabolism	Carbohydrate metabolism;Global and Overview	ko01100//Metabolic pathways;ko01100//Metabolic pathways;ko01110//Biosynthesis of secondary metabolites;ko01110//Biosynthesis of secondary metabolites;ko01130//Biosynthesis of antibiotics;ko01130//Biosynthesis of antibiotics;ko01120//Microbial metabolism i	K00615	GO:0005623//cell;GO:0043227//membrane-bounded organelle;GO:0043231//intracellular membrane-bounded organelle;GO:0005622//intracellular;GO:0043229//intracellular organelle;GO:0044464//cell part;GO:0044424//intracellular part;GO:0043226//organelle	GO:0043167//ion binding;GO:0043169//cation binding;GO:0005488//binding;GO:0016744//transferase activity, transferring aldehyde or ketonic groups;GO:0016740//transferase activity;GO:0003824//catalytic activity	GO:0044763//single-organism cellular process;GO:0044281//small molecule metabolic process;GO:1901564//organonitrogen compound metabolic process;GO:0006725//cellular aromatic compound metabolic process;GO:0071704//organic substance metabolic process;GO:004
ENSG00000007372	3.08	3.09	4.09	2.9	1.72	3.72	PAX6	paired box protein Pax-6 isoform b [Homo sapiens]	Cellular Processes	Cellular commiunity	ko04550//Signaling pathways regulating pluripotency of stem cells;ko04550//Signaling pathways regulating pluripotency of stem cells;ko04550//Signaling pathways regulating pluripotency of stem cells;ko04550//Signaling pathways regulating pluripotency of st	K08031	GO:0043231//intracellular membrane-bounded organelle;GO:0032991//macromolecular complex;GO:0005623//cell;GO:0043228//non-membrane-bounded organelle;GO:0005622//intracellular;GO:0044464//cell part;GO:0043226//organelle;GO:0044427//chromosomal part;GO:00432	GO:1990837//sequence-specific double-stranded DNA binding;GO:0000976//transcription regulatory region sequence-specific DNA binding;GO:1901363//heterocyclic compound binding;GO:0044212//transcription regulatory region DNA binding;GO:0001012//RNA polymeras	GO:0048869//cellular developmental process;GO:0032989//cellular component morphogenesis;GO:0010001//glial cell differentiation;GO:1901360//organic cyclic compound metabolic process;GO:0021517//ventral spinal cord development;GO:0051649//establishment of l
ENSG00000007376	23.61	21.66	23.66	20.85	25.53	26.53	RPUSD1	RNA pseudouridylate synthase domain-containing protein 1 isoform 1 [Homo sapiens]	-	-	-	-	-	GO:0016866//intramolecular transferase activity;GO:0097159//organic cyclic compound binding;GO:1901363//heterocyclic compound binding;GO:0005488//binding;GO:0016853//isomerase activity;GO:0003676//nucleic acid binding;GO:0003824//catalytic activity	GO:0044237//cellular metabolic process;GO:1901360//organic cyclic compound metabolic process;GO:0043170//macromolecule metabolic process;GO:0046483//heterocycle metabolic process;GO:0090304//nucleic acid metabolic process;GO:0016070//RNA metabolic process
ENSG00000007384	4.95	4.09	6.09	4.72	4.9	5.9	RHBDF1	inactive rhomboid protein 1 [Homo sapiens]	-	-	-	-	GO:0044424//intracellular part;GO:0005623//cell;GO:0005737//cytoplasm;GO:0012505//endomembrane system;GO:0042175//nuclear outer membrane-endoplasmic reticulum membrane network;GO:0044464//cell part;GO:0005794//Golgi apparatus;GO:0044425//membrane part;GO:	GO:0005515//protein binding;GO:0005488//binding;GO:0003824//catalytic activity;GO:0070011//peptidase activity, acting on L-amino acid peptides;GO:0016787//hydrolase activity;GO:0008233//peptidase activity;GO:0004175//endopeptidase activity	GO:0040011//locomotion;GO:0006928//movement of cell or subcellular component;GO:0009057//macromolecule catabolic process;GO:0009987//cellular process;GO:0007167//enzyme linked receptor protein signaling pathway;GO:0044700//single organism signaling;GO:190
ENSG00000007392	16.24	16.75	18.75	16.89	15.79	16.79	LUC7L	LUC7-like (S. cerevisiae), isoform CRA_e, partial [Homo sapiens]	-	-	-	-	GO:0043229//intracellular organelle;GO:0030532//small nuclear ribonucleoprotein complex;GO:0044446//intracellular organelle part;GO:0005634//nucleus;GO:0043227//membrane-bounded organelle;GO:0043231//intracellular membrane-bounded organelle;GO:0044424//in	GO:0005488//binding;GO:0005515//protein binding;GO:0019904//protein domain specific binding	GO:0008152//metabolic process;GO:0010467//gene expression;GO:0000375//RNA splicing, via transesterification reactions;GO:0060537//muscle tissue development;GO:0006397//mRNA processing;GO:0032502//developmental process;GO:0009888//tissue development;GO:002
ENSG00000007402	0.05	0.01	1.01	0.07	0.01	2.01	CACNA2D2	PREDICTED: voltage-dependent calcium channel subunit alpha-2/delta-2 isoform X1 [Homo sapiens]	Organismal Systems;Environmental Information Processing	Endocrine system;Circulatory system;Signal transduction	ko04010//MAPK signaling pathway;ko04010//MAPK signaling pathway;ko04261//Adrenergic signaling in cardiomyocytes;ko04261//Adrenergic signaling in cardiomyocytes;ko04921//Oxytocin signaling pathway;ko04921//Oxytocin signaling pathway;ko04260//Cardiac muscle	K04859	GO:1990351//transporter complex;GO:0034703//cation channel complex;GO:0032991//macromolecular complex;GO:0098796//membrane protein complex;GO:0016021//integral component of membrane;GO:1902495//transmembrane transporter complex;GO:0034702//ion channel com	GO:0005488//binding;GO:0043169//cation binding;GO:0043167//ion binding	GO:0045184//establishment of protein localization;GO:0007267//cell-cell signaling;GO:0065007//biological regulation;GO:0048869//cellular developmental process;GO:0035265//organ growth;GO:0010817//regulation of hormone levels;GO:0042692//muscle cell differ
ENSG00000007516	0.14	0.37	2.37	0.11	0.13	1.13	BAIAP3	BAI1-associated protein 3 isoform 3 [Homo sapiens]	-	-	-	-	-	GO:0005515//protein binding;GO:0005488//binding	GO:0065008//regulation of biological quality;GO:0001505//regulation of neurotransmitter levels;GO:0065007//biological regulation
ENSG00000007520	30.51	27.48	28.48	36.46	41.95	42.95	TSR3	ribosome biogenesis protein TSR3 homolog [Homo sapiens]	-	-	-	-	-	-	-
ENSG00000007541	17.16	17.54	18.54	14.87	15.24	17.24	PIGQ	phosphatidylinositol glycan, class Q, isoform CRA_c [Homo sapiens]	Metabolism	Global and Overview;Glycan biosynthesis and metabolism	ko01100//Metabolic pathways;ko00563//Glycosylphosphatidylinositol(GPI)-anchor biosynthesis	K03860	GO:0044425//membrane part;GO:0042175//nuclear outer membrane-endoplasmic reticulum membrane network;GO:0005623//cell;GO:0016020//membrane;GO:0044464//cell part;GO:0012505//endomembrane system;GO:0031224//intrinsic component of membrane	GO:0008194//UDP-glycosyltransferase activity;GO:0003824//catalytic activity;GO:0008375//acetylglucosaminyltransferase activity;GO:0016740//transferase activity;GO:0016758//transferase activity, transferring hexosyl groups;GO:0016757//transferase activity,	GO:0044249//cellular biosynthetic process;GO:0006643//membrane lipid metabolic process;GO:0044711//single-organism biosynthetic process;GO:0036211//protein modification process;GO:0019538//protein metabolic process;GO:0044267//cellular protein metabolic p
ENSG00000007545	7.72	4.48	5.48	5.8	6.89	7.89	CRAMP1	protein cramped-like [Homo sapiens]	-	-	-	-	-	-	-
ENSG00000007866	13.92	15.19	16.19	14.94	15.56	17.56	TEAD3	transcriptional enhancer factor TEF-5 [Homo sapiens]	Environmental Information Processing	Signal transduction	ko04390//Hippo signaling pathway;ko04390//Hippo signaling pathway;ko04390//Hippo signaling pathway	K09448	GO:0044424//intracellular part;GO:0043229//intracellular organelle;GO:0031974//membrane-enclosed lumen;GO:0043226//organelle;GO:0005634//nucleus;GO:0044428//nuclear part;GO:0044422//organelle part;GO:0070013//intracellular organelle lumen;GO:0043233//orga	GO:0001071//nucleic acid binding transcription factor activity;GO:0005515//protein binding;GO:0003676//nucleic acid binding;GO:0005488//binding;GO:0097159//organic cyclic compound binding;GO:0008134//transcription factor binding;GO:1901363//heterocyclic c	GO:0009059//macromolecule biosynthetic process;GO:0022414//reproductive process;GO:0006725//cellular aromatic compound metabolic process;GO:0051704//multi-organism process;GO:0006366//transcription from RNA polymerase II promoter;GO:0044763//single-organi
ENSG00000007908	0	0.03	1.03	0.04	0.03	2.03	SELE	E-selectin precursor [Homo sapiens]	Environmental Information Processing	Signal transduction;Signaling molecules and interaction	ko04514//Cell adhesion molecules (CAMs);ko04514//Cell adhesion molecules (CAMs);ko04514//Cell adhesion molecules (CAMs);ko04668//TNF signaling pathway;ko04668//TNF signaling pathway;ko04668//TNF signaling pathway	K06494	GO:0043229//intracellular organelle;GO:0043228//non-membrane-bounded organelle;GO:0071944//cell periphery;GO:0005886//plasma membrane;GO:0044424//intracellular part;GO:0005737//cytoplasm;GO:0044425//membrane part;GO:0005623//cell;GO:0044421//extracellular	GO:0030246//carbohydrate binding;GO:0043177//organic acid binding;GO:0005488//binding;GO:0060089//molecular transducer activity;GO:0043167//ion binding;GO:0005515//protein binding;GO:0038023//signaling receptor activity;GO:0019899//enzyme binding;GO:00431	GO:0010517//regulation of phospholipase activity;GO:0007599//hemostasis;GO:0051707//response to other organism;GO:0051716//cellular response to stimulus;GO:0050789//regulation of biological process;GO:0050794//regulation of cellular process;GO:0009893//po
ENSG00000007923	25.49	23.92	25.92	24.16	27.53	28.53	DNAJC11	DnaJ (Hsp40) homolog, subfamily C, member 11, isoform CRA_c, partial [Homo sapiens]	-	-	-	-	GO:0019866//organelle inner membrane;GO:0016020//membrane;GO:0005622//intracellular;GO:0044446//intracellular organelle part;GO:0031967//organelle envelope;GO:0031975//envelope;GO:0044422//organelle part;GO:0005623//cell;GO:0031090//organelle membrane;GO:	GO:0005488//binding	-
ENSG00000007933	0	0	2	0	0.06	2.06	FMO3	dimethylaniline monooxygenase [N-oxide-forming] 3 isoform a [Homo sapiens]	Metabolism	Xenobiotics biodegradation and metabolism;Global and Overview	ko01120//Microbial metabolism in diverse environments;ko00982//Drug metabolism - cytochrome P450	K00485	GO:0043231//intracellular membrane-bounded organelle;GO:0016020//membrane;GO:0043229//intracellular organelle;GO:0031224//intrinsic component of membrane;GO:0044464//cell part;GO:0043227//membrane-bounded organelle;GO:0042175//nuclear outer membrane-endop	GO:0004497//monooxygenase activity;GO:0016491//oxidoreductase activity;GO:0043168//anion binding;GO:1901363//heterocyclic compound binding;GO:0005488//binding;GO:0000166//nucleotide binding;GO:1901265//nucleoside phosphate binding;GO:0031406//carboxylic a	GO:0044237//cellular metabolic process;GO:0009987//cellular process;GO:0044710//single-organism metabolic process;GO:0008152//metabolic process;GO:0044699//single-organism process
ENSG00000007944	12.83	12.73	13.73	12.47	12.88	13.88	MYLIP	E3 ubiquitin-protein ligase MYLIP [Homo sapiens]	-	-	-	-	GO:0043228//non-membrane-bounded organelle;GO:0044424//intracellular part;GO:0016020//membrane;GO:0043232//intracellular non-membrane-bounded organelle;GO:0043229//intracellular organelle;GO:0044425//membrane part;GO:0005622//intracellular;GO:0044464//cel	GO:0005515//protein binding;GO:0043167//ion binding;GO:0043169//cation binding;GO:0003824//catalytic activity;GO:0046872//metal ion binding;GO:0016740//transferase activity;GO:0019787//ubiquitin-like protein transferase activity;GO:0046914//transition met	GO:0036211//protein modification process;GO:0016567//protein ubiquitination;GO:0010984//regulation of lipoprotein particle clearance;GO:0051246//regulation of protein metabolic process;GO:0006464//cellular protein modification process;GO:0044267//cellular
ENSG00000007952	0	0	2	0.02	0	2	NOX1	NADPH oxidase 1 isoform 3 [Homo sapiens]	Environmental Information Processing;Cellular Processes;Organismal Systems	Signal transduction;Immune system;Development;Transport and catabolism	ko04145//Phagosome;ko04145//Phagosome;ko04145//Phagosome;ko04145//Phagosome;ko04380//Osteoclast differentiation;ko04380//Osteoclast differentiation;ko04380//Osteoclast differentiation;ko04380//Osteoclast differentiation;ko04670//Leukocyte transendothelial	K08008	GO:0044444//cytoplasmic part;GO:0042995//cell projection;GO:0012505//endomembrane system;GO:0043226//organelle;GO:0005622//intracellular;GO:0044459//plasma membrane part;GO:0098590//plasma membrane region;GO:0005623//cell;GO:0044424//intracellular part;GO	GO:0005215//transporter activity;GO:0050664//oxidoreductase activity, acting on NAD(P)H, oxygen as acceptor;GO:0005261//cation channel activity;GO:0022857//transmembrane transporter activity;GO:1901265//nucleoside phosphate binding;GO:0000166//nucleotide	GO:0006950//response to stress;GO:0055086//nucleobase-containing small molecule metabolic process;GO:0050794//regulation of cellular process;GO:0046496//nicotinamide nucleotide metabolic process;GO:0072593//reactive oxygen species metabolic process;GO:004
ENSG00000007968	6.57	5.93	6.93	6.76	6.95	7.95	E2F2	transcription factor E2F2 [Homo sapiens]	Cellular Processes	Cell growth and death	ko04110//Cell cycle	K09389	GO:0043234//protein complex;GO:0043227//membrane-bounded organelle;GO:0031981//nuclear lumen;GO:0032991//macromolecular complex;GO:0044428//nuclear part;GO:0005622//intracellular;GO:0005634//nucleus;GO:0043231//intracellular membrane-bounded organelle;GO:	GO:0097159//organic cyclic compound binding;GO:0005515//protein binding;GO:0003677//DNA binding;GO:0003676//nucleic acid binding;GO:1901363//heterocyclic compound binding;GO:0001067//regulatory region nucleic acid binding;GO:0000975//regulatory region DNA	GO:0009058//biosynthetic process;GO:0010467//gene expression;GO:0032774//RNA biosynthetic process;GO:0050896//response to stimulus;GO:0034645//cellular macromolecule biosynthetic process;GO:0034641//cellular nitrogen compound metabolic process;GO:0006366/
ENSG00000008018	314.51	325.76	326.76	318.06	327.68	328.68	PSMB1	proteasome subunit beta type-1 [Homo sapiens]	Genetic Information Processing	Folding, sorting and degradation	ko03050//Proteasome	K02732	GO:0043226//organelle;GO:0043233//organelle lumen;GO:0043234//protein complex;GO:0043227//membrane-bounded organelle;GO:0044464//cell part;GO:0044422//organelle part;GO:0032991//macromolecular complex;GO:0043229//intracellular organelle;GO:0031981//nuclea	GO:0003824//catalytic activity;GO:0004175//endopeptidase activity;GO:0070011//peptidase activity, acting on L-amino acid peptides;GO:0005488//binding;GO:0008233//peptidase activity;GO:0016787//hydrolase activity	GO:0060255//regulation of macromolecule metabolic process;GO:0006974//cellular response to DNA damage stimulus;GO:0044699//single-organism process;GO:0007049//cell cycle;GO:0006725//cellular aromatic compound metabolic process;GO:0051438//regulation of ub
ENSG00000008056	0	0	1	0	0	1	SYN1	synapsin-1 isoform Ia [Homo sapiens]	-	-	-	-	GO:0005623//cell;GO:0045202//synapse;GO:0008021//synaptic vesicle;GO:0044444//cytoplasmic part;GO:0012505//endomembrane system;GO:0005737//cytoplasm;GO:0099503//secretory vesicle;GO:0030135//coated vesicle;GO:0044456//synapse part;GO:0031982//vesicle;GO:0	GO:0032550//purine ribonucleoside binding;GO:0005488//binding;GO:0001882//nucleoside binding;GO:0036094//small molecule binding;GO:0097367//carbohydrate derivative binding;GO:0032549//ribonucleoside binding;GO:1901363//heterocyclic compound binding;GO:000	GO:0001505//regulation of neurotransmitter levels;GO:0065008//regulation of biological quality;GO:0065007//biological regulation
ENSG00000008083	3.85	3.81	5.81	4.09	3.82	4.82	JARID2	protein Jumonji isoform 1 [Homo sapiens]	Cellular Processes	Cellular commiunity	ko04550//Signaling pathways regulating pluripotency of stem cells;ko04550//Signaling pathways regulating pluripotency of stem cells	K11478	GO:0044428//nuclear part;GO:0031519//PcG protein complex;GO:1902494//catalytic complex;GO:0005634//nucleus;GO:0044446//intracellular organelle part;GO:0044422//organelle part;GO:0043231//intracellular membrane-bounded organelle;GO:0044424//intracellular p	GO:0003824//catalytic activity;GO:0032451//demethylase activity;GO:1901363//heterocyclic compound binding;GO:0097159//organic cyclic compound binding;GO:0003676//nucleic acid binding;GO:0005488//binding	GO:0051130//positive regulation of cellular component organization;GO:1901576//organic substance biosynthetic process;GO:0048534//hematopoietic or lymphoid organ development;GO:0048731//system development;GO:0032774//RNA biosynthetic process;GO:0031062//p
ENSG00000008086	7.23	7.61	9.61	7.86	6.04	7.04	CDKL5	cyclin-dependent kinase-like 5 isoform 1 [Homo sapiens]	-	-	-	-	GO:0030426//growth cone;GO:0043226//organelle;GO:0097458//neuron part;GO:0005623//cell;GO:0044424//intracellular part;GO:0005622//intracellular;GO:0031252//cell leading edge;GO:0043227//membrane-bounded organelle;GO:0001726//ruffle;GO:0043005//neuron proj	GO:0097159//organic cyclic compound binding;GO:1901363//heterocyclic compound binding;GO:0005488//binding;GO:0032549//ribonucleoside binding;GO:0017016//Ras GTPase binding;GO:0097367//carbohydrate derivative binding;GO:0016301//kinase activity;GO:0031267/	GO:0001558//regulation of cell growth;GO:0045927//positive regulation of growth;GO:0060284//regulation of cell development;GO:0044707//single-multicellular organism process;GO:0031344//regulation of cell projection organization;GO:0065009//regulation of m
ENSG00000008118	0	0	2	0	0	1	CAMK1G	calcium/calmodulin-dependent protein kinase type 1G [Homo sapiens]	Organismal Systems	Endocrine system	ko04921//Oxytocin signaling pathway;ko04921//Oxytocin signaling pathway;ko04925//Aldosterone synthesis and secretion;ko04925//Aldosterone synthesis and secretion	K08794	GO:0044444//cytoplasmic part;GO:0044431//Golgi apparatus part;GO:0005623//cell;GO:0005737//cytoplasm;GO:0043229//intracellular organelle;GO:0043231//intracellular membrane-bounded organelle;GO:0012505//endomembrane system;GO:0005794//Golgi apparatus;GO:00	GO:0032549//ribonucleoside binding;GO:0016773//phosphotransferase activity, alcohol group as acceptor;GO:0005515//protein binding;GO:0032550//purine ribonucleoside binding;GO:0003824//catalytic activity;GO:0097367//carbohydrate derivative binding;GO:00018	GO:0008152//metabolic process;GO:0043170//macromolecule metabolic process;GO:0044763//single-organism cellular process;GO:0071704//organic substance metabolic process;GO:0007165//signal transduction;GO:0050896//response to stimulus;GO:0050794//regulation
ENSG00000008128	14.41	15.75	17.75	15.65	14.01	16.01	CDK11A	cyclin-dependent kinase 11A isoform 1 [Homo sapiens]	-	-	-	-	GO:0005622//intracellular;GO:0043231//intracellular membrane-bounded organelle;GO:0043226//organelle;GO:0043229//intracellular organelle;GO:0044464//cell part;GO:0044424//intracellular part;GO:0005623//cell;GO:0043227//membrane-bounded organelle	GO:0016740//transferase activity;GO:0004674//protein serine/threonine kinase activity;GO:0004672//protein kinase activity;GO:0032549//ribonucleoside binding;GO:0003824//catalytic activity;GO:0036094//small molecule binding;GO:0097367//carbohydrate derivat	GO:0010467//gene expression;GO:0044271//cellular nitrogen compound biosynthetic process;GO:0036211//protein modification process;GO:0010646//regulation of cell communication;GO:0048519//negative regulation of biological process;GO:0016049//cell growth;GO:
ENSG00000008130	32.18	28.97	30.97	26.03	26.95	28.95	NADK	NAD kinase isoform 1 [Homo sapiens]	Metabolism	Metabolism of cofactors and vitamins;Global and Overview	ko01100//Metabolic pathways;ko01100//Metabolic pathways;ko01100//Metabolic pathways;ko00760//Nicotinate and nicotinamide metabolism;ko00760//Nicotinate and nicotinamide metabolism;ko00760//Nicotinate and nicotinamide metabolism	K00858	GO:0005623//cell;GO:0044464//cell part;GO:0044444//cytoplasmic part;GO:0005737//cytoplasm;GO:0044424//intracellular part;GO:0005622//intracellular	GO:0036094//small molecule binding;GO:0016301//kinase activity;GO:0003824//catalytic activity;GO:0032549//ribonucleoside binding;GO:1901363//heterocyclic compound binding;GO:0001883//purine nucleoside binding;GO:0005488//binding;GO:0001882//nucleoside bin	GO:1901135//carbohydrate derivative metabolic process;GO:0006753//nucleoside phosphate metabolic process;GO:0006796//phosphate-containing compound metabolic process;GO:0044237//cellular metabolic process;GO:0019362//pyridine nucleotide metabolic process;G
ENSG00000008196	0.4	0.69	1.69	0.72	0.36	1.36	TFAP2B	transcription factor AP-2 beta (activating enhancer binding protein 2 beta), isoform CRA_a [Homo sapiens]	-	-	-	-	GO:0005622//intracellular;GO:0043227//membrane-bounded organelle;GO:0043231//intracellular membrane-bounded organelle;GO:0044424//intracellular part;GO:0043229//intracellular organelle;GO:0044464//cell part;GO:0043226//organelle;GO:0005623//cell	GO:0030234//enzyme regulator activity;GO:0000981//RNA polymerase II transcription factor activity, sequence-specific DNA binding;GO:0061135//endopeptidase regulator activity;GO:0000982//transcription factor activity, RNA polymerase II core promoter proxim	GO:0050794//regulation of cellular process;GO:0044700//single organism signaling;GO:0009306//protein secretion;GO:0019318//hexose metabolic process;GO:0048519//negative regulation of biological process;GO:0042592//homeostatic process;GO:0071773//cellular
ENSG00000008197	0	0.03	2.03	0	0	1	TFAP2D	transcription factor AP-2-delta [Homo sapiens]	-	-	-	-	GO:0032991//macromolecular complex;GO:0005622//intracellular;GO:0043229//intracellular organelle;GO:0043234//protein complex;GO:0043231//intracellular membrane-bounded organelle;GO:0044464//cell part;GO:0044424//intracellular part;GO:0043227//membrane-bou	GO:0001071//nucleic acid binding transcription factor activity;GO:0005488//binding;GO:0003676//nucleic acid binding;GO:1901363//heterocyclic compound binding;GO:0003700//transcription factor activity, sequence-specific DNA binding;GO:0097159//organic cycl	GO:0010467//gene expression;GO:0009059//macromolecule biosynthetic process;GO:0018130//heterocycle biosynthetic process;GO:0071704//organic substance metabolic process;GO:0032774//RNA biosynthetic process;GO:0006139//nucleobase-containing compound metabol
ENSG00000008226	0.05	0.03	1.03	0.04	0.04	2.04	DLEC1	deleted in lung and esophageal cancer protein 1 isoform DLEC1-S3 [Homo sapiens]	-	-	-	-	GO:0044464//cell part;GO:0005623//cell;GO:0005622//intracellular;GO:0044424//intracellular part	-	GO:0008283//cell proliferation;GO:0044699//single-organism process
ENSG00000008256	20.67	19.91	20.91	23.1	25.03	26.03	CYTH3	cytohesin-3 [Homo sapiens]	Cellular Processes;Environmental Information Processing	Signal transduction;Transport and catabolism	ko04144//Endocytosis;ko04144//Endocytosis;ko04072//Phospholipase D signaling pathway;ko04072//Phospholipase D signaling pathway	K18441	-	-	-
ENSG00000008277	4.96	4.61	6.61	6.14	3.18	5.18	ADAM22	disintegrin and metalloproteinase domain-containing protein 22 isoform 3 precursor [Homo sapiens]	-	-	-	-	GO:0044425//membrane part;GO:0031224//intrinsic component of membrane;GO:0016020//membrane	GO:0016787//hydrolase activity;GO:0003824//catalytic activity;GO:0005102//receptor binding;GO:0005515//protein binding;GO:0043167//ion binding;GO:0046914//transition metal ion binding;GO:0046872//metal ion binding;GO:0070011//peptidase activity, acting on	GO:0022610//biological adhesion;GO:0010001//glial cell differentiation;GO:0032502//developmental process;GO:0042063//gliogenesis;GO:0023052//signaling;GO:0019538//protein metabolic process;GO:0007626//locomotory behavior;GO:0009987//cellular process;GO:00
ENSG00000008282	61.17	66.3	68.3	61.91	61.47	62.47	SYPL1	synaptophysin-like protein 1 isoform a [Homo sapiens]	-	-	-	-	-	-	-
ENSG00000008283	7.73	7.27	9.27	6.8	7.65	9.65	CYB561	cytochrome b561 isoform 2 [Homo sapiens]	-	-	-	-	GO:0031224//intrinsic component of membrane;GO:0044425//membrane part;GO:0016020//membrane	GO:0005488//binding;GO:0016722//oxidoreductase activity, oxidizing metal ions;GO:0022857//transmembrane transporter activity;GO:0005215//transporter activity;GO:0043167//ion binding;GO:0003824//catalytic activity;GO:0043169//cation binding;GO:0016723//oxi	GO:0044710//single-organism metabolic process;GO:0044699//single-organism process;GO:0009987//cellular process;GO:0044237//cellular metabolic process;GO:0044763//single-organism cellular process;GO:0008152//metabolic process;GO:0006091//generation of prec
ENSG00000008294	18.81	22.77	24.77	23.04	17.95	19.95	SPAG9	C-Jun-amino-terminal kinase-interacting protein 4 isoform 1 [Homo sapiens]	-	-	-	-	GO:0043227//membrane-bounded organelle;GO:0043229//intracellular organelle;GO:0044464//cell part;GO:0031988//membrane-bounded vesicle;GO:0012505//endomembrane system;GO:0005737//cytoplasm;GO:0043231//intracellular membrane-bounded organelle;GO:0030141//se	GO:0005488//binding;GO:0019901//protein kinase binding;GO:0019899//enzyme binding;GO:0019900//kinase binding;GO:0051019//mitogen-activated protein kinase binding;GO:0005515//protein binding;GO:0008092//cytoskeletal protein binding	GO:0000003//reproduction;GO:0044703//multi-organism reproductive process;GO:0048583//regulation of response to stimulus;GO:0009987//cellular process;GO:0010647//positive regulation of cell communication;GO:0043405//regulation of MAP kinase activity;GO:004
ENSG00000008300	0.79	0.7	2.7	0.8	0.71	2.71	CELSR3	protocadherin Flamingo 1 [Homo sapiens]	-	-	-	-	GO:0016020//membrane;GO:0031224//intrinsic component of membrane;GO:0044425//membrane part	GO:0004872//receptor activity;GO:0004888//transmembrane signaling receptor activity;GO:0005488//binding;GO:0099600//transmembrane receptor activity;GO:0046872//metal ion binding;GO:0004871//signal transducer activity;GO:0060089//molecular transducer activ	GO:0032502//developmental process;GO:0044085//cellular component biogenesis;GO:0032501//multicellular organismal process;GO:0008038//neuron recognition;GO:0030154//cell differentiation;GO:0044699//single-organism process;GO:0048731//system development;GO:
ENSG00000008311	2.47	2.31	3.31	2.25	1.91	2.91	AASS	alpha-aminoadipic semialdehyde synthase, mitochondrial [Homo sapiens]	Metabolism	Global and Overview;Amino acid metabolism	ko01100//Metabolic pathways;ko01110//Biosynthesis of secondary metabolites;ko01130//Biosynthesis of antibiotics;ko00310//Lysine degradation	K14157	GO:0043231//intracellular membrane-bounded organelle;GO:0044464//cell part;GO:0043226//organelle;GO:0043227//membrane-bounded organelle;GO:0044424//intracellular part;GO:0005622//intracellular;GO:0005623//cell;GO:0043229//intracellular organelle	GO:0003824//catalytic activity;GO:0016645//oxidoreductase activity, acting on the CH-NH group of donors;GO:0016646//oxidoreductase activity, acting on the CH-NH group of donors, NAD or NADP as acceptor;GO:0016491//oxidoreductase activity;GO:0004753//sacch	GO:0044281//small molecule metabolic process;GO:0043436//oxoacid metabolic process;GO:0016054//organic acid catabolic process;GO:0006554//lysine catabolic process;GO:0009068//aspartate family amino acid catabolic process;GO:0019752//carboxylic acid metabo
ENSG00000008323	15.7	14.96	15.96	15.66	16.95	18.95	PLEKHG6	pleckstrin homology domain-containing family G member 6 isoform a [Homo sapiens]	-	-	-	-	GO:0005819//spindle;GO:0044422//organelle part;GO:0015630//microtubule cytoskeleton;GO:0032155//cell division site part;GO:0044446//intracellular organelle part;GO:0005856//cytoskeleton;GO:0044424//intracellular part;GO:0043228//non-membrane-bounded organ	GO:0008047//enzyme activator activity;GO:0098772//molecular function regulator;GO:0005488//binding;GO:0030234//enzyme regulator activity	GO:0050896//response to stimulus;GO:0019222//regulation of metabolic process;GO:0044699//single-organism process;GO:0065007//biological regulation;GO:0035556//intracellular signal transduction;GO:0007264//small GTPase mediated signal transduction;GO:00507
ENSG00000008324	27.03	28.93	29.93	24.2	24.99	25.99	SS18L2	SS18-like protein 2 [Homo sapiens]	-	-	-	-	-	-	-
ENSG00000008382	9	7.91	9.91	6.16	6.65	7.65	MPND	MPN domain-containing protein isoform 1 [Homo sapiens]	-	-	-	-	-	-	-
ENSG00000008394	180.63	188.15	189.15	173.1	175.04	177.04	MGST1	microsomal glutathione S-transferase 1 isoform a [Homo sapiens]	Metabolism	Xenobiotics biodegradation and metabolism;Metabolism of other amino acids	ko00480//Glutathione metabolism;ko00480//Glutathione metabolism;ko00980//Metabolism of xenobiotics by cytochrome P450;ko00980//Metabolism of xenobiotics by cytochrome P450;ko00982//Drug metabolism - cytochrome P450;ko00982//Drug metabolism - cytochrome P4	K00799	GO:0043227//membrane-bounded organelle;GO:0044429//mitochondrial part;GO:0044439//peroxisomal part;GO:0005739//mitochondrion;GO:0019866//organelle inner membrane;GO:0043226//organelle;GO:0031090//organelle membrane;GO:0031967//organelle envelope;GO:004446	GO:0005488//binding;GO:0016740//transferase activity;GO:0005515//protein binding;GO:0046983//protein dimerization activity;GO:0004601//peroxidase activity;GO:0003824//catalytic activity;GO:0016491//oxidoreductase activity;GO:0072341//modified amino acid b	GO:0044085//cellular component biogenesis;GO:0009719//response to endogenous stimulus;GO:0051260//protein homooligomerization;GO:0022607//cellular component assembly;GO:0065003//macromolecular complex assembly;GO:0044699//single-organism process;GO:005170
ENSG00000008405	6.93	6.1	7.1	7.11	6.43	7.43	CRY1	cryptochrome-1 [Homo sapiens]	Organismal Systems	Environmental adaptation	ko04710//Circadian rhythm	K02295	GO:0043226//organelle;GO:0044424//intracellular part;GO:0044464//cell part;GO:0043227//membrane-bounded organelle;GO:0043229//intracellular organelle;GO:0005622//intracellular;GO:0043231//intracellular membrane-bounded organelle;GO:0005623//cell	GO:0016830//carbon-carbon lyase activity;GO:0004872//receptor activity;GO:0003677//DNA binding;GO:0000988//transcription factor activity, protein binding;GO:0003913//DNA photolyase activity;GO:0003824//catalytic activity;GO:0097159//organic cyclic compoun	GO:0006366//transcription from RNA polymerase II promoter;GO:0043170//macromolecule metabolic process;GO:0044249//cellular biosynthetic process;GO:0006259//DNA metabolic process;GO:0044267//cellular protein metabolic process;GO:0050789//regulation of biol
ENSG00000008438	0	0	2	0	0	1	PGLYRP1	peptidoglycan recognition protein 1 precursor [Homo sapiens]	-	-	-	-	GO:0043227//membrane-bounded organelle;GO:0031982//vesicle;GO:0043226//organelle;GO:0031988//membrane-bounded vesicle	GO:0038023//signaling receptor activity;GO:0005539//glycosaminoglycan binding;GO:0046872//metal ion binding;GO:0060089//molecular transducer activity;GO:0004871//signal transducer activity;GO:0008329//signaling pattern recognition receptor activity;GO:001	GO:1901135//carbohydrate derivative metabolic process;GO:0006807//nitrogen compound metabolic process;GO:0000270//peptidoglycan metabolic process;GO:0051707//response to other organism;GO:0046649//lymphocyte activation;GO:0009605//response to external sti
ENSG00000008441	12.38	14.16	15.16	13.94	14.25	15.25	NFIX	nuclear factor 1 X-type isoform 2 [Homo sapiens]	-	-	-	-	GO:0044464//cell part;GO:0043227//membrane-bounded organelle;GO:0005623//cell;GO:0043229//intracellular organelle;GO:0043231//intracellular membrane-bounded organelle;GO:0044424//intracellular part;GO:0043226//organelle;GO:0005622//intracellular	GO:1901363//heterocyclic compound binding;GO:0000981//RNA polymerase II transcription factor activity, sequence-specific DNA binding;GO:0005488//binding;GO:0097159//organic cyclic compound binding;GO:0003700//transcription factor activity, sequence-specif	GO:0044260//cellular macromolecule metabolic process;GO:0019438//aromatic compound biosynthetic process;GO:0071704//organic substance metabolic process;GO:0009987//cellular process;GO:0060322//head development;GO:0016070//RNA metabolic process;GO:0021695/
ENSG00000008513	3.19	3.85	4.85	2.98	2.73	3.73	ST3GAL1	CMP-N-acetylneuraminate-beta-galactosamide-alpha-2,3-sialyltransferase 1 [Homo sapiens]	Metabolism	Global and Overview;Glycan biosynthesis and metabolism	ko01100//Metabolic pathways;ko01100//Metabolic pathways;ko01100//Metabolic pathways;ko00512//Mucin type O-glycan biosynthesis;ko00512//Mucin type O-glycan biosynthesis;ko00512//Mucin type O-glycan biosynthesis;ko00604//Glycosphingolipid biosynthesis - gan	K00780	GO:0044422//organelle part;GO:0043226//organelle;GO:0031982//vesicle;GO:0005623//cell;GO:0044446//intracellular organelle part;GO:0031224//intrinsic component of membrane;GO:0000139//Golgi membrane;GO:0098588//bounding membrane of organelle;GO:0044431//Go	GO:0003824//catalytic activity;GO:0016757//transferase activity, transferring glycosyl groups;GO:0008373//sialyltransferase activity;GO:0016740//transferase activity	GO:0044238//primary metabolic process;GO:0005975//carbohydrate metabolic process;GO:0043413//macromolecule glycosylation;GO:0009059//macromolecule biosynthetic process;GO:0006022//aminoglycan metabolic process;GO:1901135//carbohydrate derivative metabolic
ENSG00000008516	0.06	0.12	0.12	0.04	0.07	1.07	MMP25	metalloproteinase [Homo sapiens]	-	-	-	-	GO:0031012//extracellular matrix;GO:0044425//membrane part;GO:0016020//membrane;GO:0031224//intrinsic component of membrane	GO:0005488//binding;GO:0008233//peptidase activity;GO:0043167//ion binding;GO:0046914//transition metal ion binding;GO:0016787//hydrolase activity;GO:0003824//catalytic activity;GO:0070011//peptidase activity, acting on L-amino acid peptides;GO:0046872//m	GO:0010467//gene expression;GO:0044238//primary metabolic process;GO:0044767//single-organism developmental process;GO:0006950//response to stress;GO:0050896//response to stimulus;GO:0006952//defense response;GO:0032502//developmental process;GO:0006508//
ENSG00000008517	141.24	133.13	135.13	105.32	134.93	136.93	IL32	interleukin-32 isoform B [Homo sapiens]	-	-	-	-	GO:0005576//extracellular region;GO:0044421//extracellular region part	GO:0005488//binding;GO:0005102//receptor binding;GO:0005515//protein binding	GO:0022610//biological adhesion;GO:0050896//response to stimulus;GO:0006950//response to stress
ENSG00000008710	11.41	10.59	12.59	11.03	10.68	11.68	PKD1	polycystin-1 isoform 1 precursor [Homo sapiens]	-	-	-	-	-	-	-
ENSG00000008735	9.98	9.94	11.94	9.83	11.7	12.7	MAPK8IP2	C-Jun-amino-terminal kinase-interacting protein 2 [Homo sapiens]	Environmental Information Processing	Signal transduction	ko04010//MAPK signaling pathway	K04435	GO:0044424//intracellular part;GO:0043229//intracellular organelle;GO:0014069//postsynaptic density;GO:0005623//cell;GO:0043228//non-membrane-bounded organelle;GO:0060076//excitatory synapse;GO:0044464//cell part;GO:0099572//postsynaptic specialization;GO	GO:0032947//protein complex scaffold;GO:0005488//binding;GO:0042277//peptide binding;GO:0019207//kinase regulator activity;GO:0019900//kinase binding;GO:0008092//cytoskeletal protein binding;GO:0005198//structural molecule activity;GO:0019887//protein kin	GO:0051704//multi-organism process;GO:0099537//trans-synaptic signaling;GO:0044699//single-organism process;GO:0051716//cellular response to stimulus;GO:0048869//cellular developmental process;GO:0031401//positive regulation of protein modification proces
ENSG00000008838	27.75	23.41	24.41	24.27	26.38	27.38	MED24	PREDICTED: mediator of RNA polymerase II transcription subunit 24 isoform X15 [Homo sapiens]	Organismal Systems	Endocrine system	ko04919//Thyroid hormone signaling pathway;ko04919//Thyroid hormone signaling pathway;ko04919//Thyroid hormone signaling pathway;ko04919//Thyroid hormone signaling pathway;ko04919//Thyroid hormone signaling pathway;ko04919//Thyroid hormone signaling pathw	K15167	GO:0005634//nucleus;GO:0044446//intracellular organelle part;GO:0032991//macromolecular complex;GO:0043234//protein complex;GO:0031981//nuclear lumen;GO:0043227//membrane-bounded organelle;GO:0005623//cell;GO:0043231//intracellular membrane-bounded organe	GO:0005488//binding;GO:0016747//transferase activity, transferring acyl groups other than amino-acyl groups;GO:0003824//catalytic activity;GO:0016410//N-acyltransferase activity;GO:0008080//N-acetyltransferase activity;GO:0005515//protein binding;GO:00167	GO:0006325//chromatin organization;GO:0071396//cellular response to lipid;GO:0006351//transcription, DNA-templated;GO:0009719//response to endogenous stimulus;GO:0006464//cellular protein modification process;GO:0050789//regulation of biological process;G
ENSG00000008853	6.24	5.91	6.91	5.06	5.7	7.7	RHOBTB2	rho-related BTB domain-containing protein 2 isoform 1 [Homo sapiens]	Genetic Information Processing	Folding, sorting and degradation	ko04120//Ubiquitin mediated proteolysis	K07868	GO:0044444//cytoplasmic part;GO:0044464//cell part;GO:0005622//intracellular;GO:0016020//membrane;GO:0044424//intracellular part;GO:0005737//cytoplasm;GO:0005623//cell	GO:0005488//binding;GO:0032550//purine ribonucleoside binding;GO:0036094//small molecule binding;GO:1901363//heterocyclic compound binding;GO:0032549//ribonucleoside binding;GO:0097367//carbohydrate derivative binding;GO:0001883//purine nucleoside binding	GO:0035556//intracellular signal transduction;GO:0050896//response to stimulus;GO:0050789//regulation of biological process;GO:0009987//cellular process;GO:0050794//regulation of cellular process;GO:0065007//biological regulation;GO:0007264//small GTPase
ENSG00000008869	3.11	3.15	5.15	2.99	2.5	3.5	HEATR5B	KIAA1414 protein, isoform CRA_a [Homo sapiens]	-	-	-	-	-	-	-
ENSG00000008952	30.99	34.06	35.06	32.58	23.28	24.28	SEC62	translocation protein SEC62 [Homo sapiens]	Genetic Information Processing	Folding, sorting and degradation	ko04141//Protein processing in endoplasmic reticulum;ko03060//Protein export	K12275	GO:0044424//intracellular part;GO:0012505//endomembrane system;GO:0043228//non-membrane-bounded organelle;GO:0005856//cytoskeleton;GO:0044444//cytoplasmic part;GO:0016020//membrane;GO:0016234//inclusion body;GO:0043229//intracellular organelle;GO:0043226/	GO:0005215//transporter activity;GO:0022892//substrate-specific transporter activity	GO:0009987//cellular process;GO:0034613//cellular protein localization;GO:0015031//protein transport;GO:0044765//single-organism transport;GO:0070727//cellular macromolecule localization;GO:0046907//intracellular transport;GO:0006886//intracellular protei
ENSG00000008988	579.31	529.25	530.25	507.54	539.4	540.4	RPS20	40S ribosomal protein S20 isoform 1 [Homo sapiens]	Genetic Information Processing	Translation	ko03010//Ribosome;ko03010//Ribosome;ko03010//Ribosome;ko03010//Ribosome;ko03010//Ribosome	K02969	GO:0044391//ribosomal subunit;GO:0005623//cell;GO:0032991//macromolecular complex;GO:0043229//intracellular organelle;GO:0031988//membrane-bounded vesicle;GO:0044446//intracellular organelle part;GO:0043232//intracellular non-membrane-bounded organelle;GO	GO:0097159//organic cyclic compound binding;GO:0005488//binding;GO:0003723//RNA binding;GO:0005198//structural molecule activity;GO:0003676//nucleic acid binding;GO:1901363//heterocyclic compound binding	GO:0051641//cellular localization;GO:0016043//cellular component organization;GO:0044802//single-organism membrane organization;GO:0019080//viral gene expression;GO:0009057//macromolecule catabolic process;GO:0044764//multi-organism cellular process;GO:19
ENSG00000009307	136.35	152.56	153.56	162.53	124.07	125.07	CSDE1	cold shock domain-containing protein E1 isoform 3 [Homo sapiens]	-	-	-	-	GO:0005622//intracellular;GO:0005623//cell;GO:0032991//macromolecular complex;GO:0044422//organelle part;GO:0043227//membrane-bounded organelle;GO:0043234//protein complex;GO:0016020//membrane;GO:0044446//intracellular organelle part;GO:0031967//organelle	GO:0003723//RNA binding;GO:0005488//binding;GO:0003676//nucleic acid binding;GO:0097159//organic cyclic compound binding;GO:1901363//heterocyclic compound binding	GO:0048856//anatomical structure development;GO:0046483//heterocycle metabolic process;GO:0007548//sex differentiation;GO:0006725//cellular aromatic compound metabolic process;GO:1901576//organic substance biosynthetic process;GO:1901360//organic cyclic c
ENSG00000009335	33.38	33.89	35.89	36.16	35.18	36.18	UBE3C	ubiquitin-protein ligase E3C [Homo sapiens]	Genetic Information Processing	Folding, sorting and degradation	ko04120//Ubiquitin mediated proteolysis;ko04120//Ubiquitin mediated proteolysis	K10589	GO:0005622//intracellular;GO:0044464//cell part;GO:0044424//intracellular part;GO:0032991//macromolecular complex;GO:0005623//cell;GO:0043234//protein complex	GO:0003824//catalytic activity;GO:0005488//binding;GO:0016740//transferase activity;GO:0019787//ubiquitin-like protein transferase activity	-
ENSG00000009413	4.09	4.42	5.42	4.63	2.52	4.52	REV3L	DNA polymerase zeta catalytic subunit isoform a [Homo sapiens]	Genetic Information Processing;Metabolism	Replication and repair;Global and Overview	ko01100//Metabolic pathways;ko01100//Metabolic pathways;ko01100//Metabolic pathways;ko03460//Fanconi anemia pathway;ko03460//Fanconi anemia pathway;ko03460//Fanconi anemia pathway	K02350	-	-	-
ENSG00000009694	0.85	0.82	1.82	1.06	0.64	2.64	TENM1	teneurin-1 isoform 3 [Homo sapiens]	-	-	-	-	GO:0031974//membrane-enclosed lumen;GO:0043231//intracellular membrane-bounded organelle;GO:0043233//organelle lumen;GO:0044428//nuclear part;GO:0016021//integral component of membrane;GO:0031224//intrinsic component of membrane;GO:0044451//nucleoplasm pa	GO:0005488//binding;GO:0005539//glycosaminoglycan binding;GO:0046983//protein dimerization activity;GO:0097367//carbohydrate derivative binding;GO:0005515//protein binding	GO:0032774//RNA biosynthetic process;GO:0060255//regulation of macromolecule metabolic process;GO:0032386//regulation of intracellular transport;GO:0044763//single-organism cellular process;GO:0032268//regulation of cellular protein metabolic process;GO:0
ENSG00000009709	0	0	2	0	0	1	PAX7	paired box protein Pax-7 isoform 1 [Homo sapiens]	-	-	-	-	GO:0005622//intracellular;GO:0043227//membrane-bounded organelle;GO:0043231//intracellular membrane-bounded organelle;GO:0005623//cell;GO:0043226//organelle;GO:0044464//cell part;GO:0044424//intracellular part;GO:0043229//intracellular organelle	GO:0003677//DNA binding;GO:0005488//binding;GO:1901363//heterocyclic compound binding;GO:0003676//nucleic acid binding;GO:0097159//organic cyclic compound binding;GO:0001071//nucleic acid binding transcription factor activity	GO:0010467//gene expression;GO:0009887//organ morphogenesis;GO:0019538//protein metabolic process;GO:0032774//RNA biosynthetic process;GO:1902589//single-organism organelle organization;GO:0009653//anatomical structure morphogenesis;GO:0014706//striated m
ENSG00000009724	0.74	0.51	1.51	0.6	0.14	2.14	MASP2	mannan-binding lectin serine protease 2 isoform 1 preproprotein [Homo sapiens]	Organismal Systems	Immune system	ko04610//Complement and coagulation cascades;ko04610//Complement and coagulation cascades	K03993	GO:0043226//organelle;GO:0031982//vesicle;GO:0031988//membrane-bounded vesicle;GO:0043227//membrane-bounded organelle	GO:0003824//catalytic activity;GO:0046872//metal ion binding;GO:0005488//binding;GO:0005515//protein binding;GO:0016787//hydrolase activity;GO:0008233//peptidase activity;GO:0043167//ion binding;GO:0043169//cation binding;GO:0004175//endopeptidase activit	GO:0006950//response to stress;GO:0002443//leukocyte mediated immunity;GO:0050776//regulation of immune response;GO:0050778//positive regulation of immune response;GO:0006959//humoral immune response;GO:0065007//biological regulation;GO:0048518//positive
ENSG00000009765	0.19	0.16	1.16	0.07	0.19	2.19	IYD	iodotyrosine deiodinase 1 isoform 1 precursor [Homo sapiens]	Organismal Systems	Endocrine system	ko04918//Thyroid hormone synthesis;ko04918//Thyroid hormone synthesis	K17231	GO:0016020//membrane;GO:0031224//intrinsic component of membrane;GO:0044425//membrane part	GO:0016209//antioxidant activity;GO:0016491//oxidoreductase activity;GO:0016684//oxidoreductase activity, acting on peroxide as acceptor;GO:0004601//peroxidase activity;GO:0003824//catalytic activity	GO:0006807//nitrogen compound metabolic process;GO:0009987//cellular process;GO:0065008//regulation of biological quality;GO:0042445//hormone metabolic process;GO:1901615//organic hydroxy compound metabolic process;GO:0065007//biological regulation;GO:190
ENSG00000009780	2.02	2.59	3.59	2.35	2.76	4.76	FAM76A	protein FAM76A isoform 3 [Homo sapiens]	-	-	-	-	-	-	-
ENSG00000009790	0	0	2	0	0	2	TRAF3IP3	PREDICTED: TRAF3-interacting JNK-activating modulator isoform X3 [Homo sapiens]	-	-	-	-	GO:0031224//intrinsic component of membrane;GO:0044425//membrane part;GO:0016020//membrane	-	-
ENSG00000009830	4.43	4.32	6.32	4.14	6.47	7.47	POMT2	protein O-mannosyl-transferase 2 [Homo sapiens]	Metabolism	Glycan biosynthesis and metabolism;Global and Overview	ko01100//Metabolic pathways;ko01100//Metabolic pathways;ko01100//Metabolic pathways;ko00514//Other types of O-glycan biosynthesis;ko00514//Other types of O-glycan biosynthesis;ko00514//Other types of O-glycan biosynthesis	K00728	GO:0005623//cell;GO:0044464//cell part;GO:0012505//endomembrane system;GO:0031224//intrinsic component of membrane;GO:0042175//nuclear outer membrane-endoplasmic reticulum membrane network;GO:0016020//membrane;GO:0044425//membrane part	GO:0005488//binding;GO:0016740//transferase activity;GO:0016757//transferase activity, transferring glycosyl groups;GO:0000030//mannosyltransferase activity;GO:0003824//catalytic activity;GO:0043167//ion binding;GO:0043169//cation binding;GO:0016758//tran	GO:0009100//glycoprotein metabolic process;GO:0044238//primary metabolic process;GO:0044267//cellular protein metabolic process;GO:0044710//single-organism metabolic process;GO:0019538//protein metabolic process;GO:0036211//protein modification process;GO
ENSG00000009844	33.1	35.43	36.43	34.24	27.7	28.7	VTA1	vacuolar protein sorting-associated protein VTA1 homolog isoform c [Homo sapiens]	Cellular Processes	Transport and catabolism	ko04144//Endocytosis;ko04144//Endocytosis	K12199	GO:0044444//cytoplasmic part;GO:0012505//endomembrane system;GO:0031982//vesicle;GO:0005622//intracellular;GO:0005623//cell;GO:0005768//endosome;GO:0044422//organelle part;GO:0043226//organelle;GO:0044464//cell part;GO:0044440//endosomal part;GO:0043227//	-	GO:0016032//viral process;GO:0046907//intracellular transport;GO:0044419//interspecies interaction between organisms;GO:0016043//cellular component organization;GO:0071840//cellular component organization or biogenesis;GO:1902578//single-organism localiza
ENSG00000009950	16.43	14.06	16.06	12.33	12.76	14.76	MLXIPL	carbohydrate-responsive element-binding protein isoform gamma [Homo sapiens]	-	-	-	-	GO:0005737//cytoplasm;GO:0043234//protein complex;GO:0044428//nuclear part;GO:0043229//intracellular organelle;GO:0005622//intracellular;GO:0044422//organelle part;GO:0031974//membrane-enclosed lumen;GO:0005623//cell;GO:0032991//macromolecular complex;GO:	GO:1901363//heterocyclic compound binding;GO:0046983//protein dimerization activity;GO:0005488//binding;GO:0097159//organic cyclic compound binding;GO:0019900//kinase binding;GO:0019899//enzyme binding;GO:0000975//regulatory region DNA binding;GO:0003677/	GO:0016053//organic acid biosynthetic process;GO:0006096//glycolytic process;GO:0019222//regulation of metabolic process;GO:0009135//purine nucleoside diphosphate metabolic process;GO:0031400//negative regulation of protein modification process;GO:0006090
ENSG00000009954	22.98	27.09	29.09	29.2	22.71	24.71	BAZ1B	tyrosine-protein kinase BAZ1B [Homo sapiens]	-	-	-	-	GO:0032991//macromolecular complex;GO:0000775//chromosome, centromeric region;GO:0043228//non-membrane-bounded organelle;GO:0005622//intracellular;GO:0043229//intracellular organelle;GO:0044446//intracellular organelle part;GO:0043232//intracellular non-m	GO:0046914//transition metal ion binding;GO:0036094//small molecule binding;GO:0046872//metal ion binding;GO:0043167//ion binding;GO:0043169//cation binding;GO:0030545//receptor regulator activity;GO:0030546//receptor activator activity;GO:0016773//phosph	GO:0019538//protein metabolic process;GO:0032984//macromolecular complex disassembly;GO:0009966//regulation of signal transduction;GO:0050789//regulation of biological process;GO:0006281//DNA repair;GO:0044237//cellular metabolic process;GO:0071822//prote
ENSG00000010017	10.95	12.75	13.75	12.36	11.06	13.06	RANBP9	ran-binding protein 9 [Homo sapiens]	-	-	-	-	GO:0043228//non-membrane-bounded organelle;GO:0044464//cell part;GO:0044424//intracellular part;GO:0005622//intracellular;GO:0043229//intracellular organelle;GO:0043226//organelle;GO:0005737//cytoplasm;GO:0043232//intracellular non-membrane-bounded organe	GO:0031267//small GTPase binding;GO:0017016//Ras GTPase binding;GO:0005515//protein binding;GO:0005488//binding;GO:0019899//enzyme binding;GO:0051020//GTPase binding	GO:0048858//cell projection morphogenesis;GO:0031175//neuron projection development;GO:0071840//cellular component organization or biogenesis;GO:0048856//anatomical structure development;GO:0032989//cellular component morphogenesis;GO:0044707//single-mult
ENSG00000010030	0.16	0.22	2.22	0.12	0.09	1.09	ETV7	transcription factor ETV7 isoform 2 [Homo sapiens]	Organismal Systems	Development	ko04320//Dorso-ventral axis formation;ko04320//Dorso-ventral axis formation;ko04320//Dorso-ventral axis formation	K03211	-	GO:0097159//organic cyclic compound binding;GO:0003677//DNA binding;GO:1901363//heterocyclic compound binding;GO:0003676//nucleic acid binding;GO:0005488//binding	GO:1901576//organic substance biosynthetic process;GO:0006366//transcription from RNA polymerase II promoter;GO:0032774//RNA biosynthetic process;GO:0044238//primary metabolic process;GO:1901362//organic cyclic compound biosynthetic process;GO:0006351//tr
ENSG00000010072	9.93	10.52	12.52	11.39	8.72	10.72	SPRTN	sprT-like domain-containing protein Spartan isoform b [Homo sapiens]	-	-	-	-	GO:0043232//intracellular non-membrane-bounded organelle;GO:0005654//nucleoplasm;GO:0043229//intracellular organelle;GO:0005634//nucleus;GO:0043226//organelle;GO:0044464//cell part;GO:0043231//intracellular membrane-bounded organelle;GO:0031974//membrane-	GO:0043130//ubiquitin binding;GO:0032182//ubiquitin-like protein binding;GO:0005515//protein binding;GO:0005488//binding;GO:0043169//cation binding;GO:0031593//polyubiquitin binding;GO:0043167//ion binding	GO:0033554//cellular response to stress;GO:0051716//cellular response to stimulus;GO:0044260//cellular macromolecule metabolic process;GO:0034641//cellular nitrogen compound metabolic process;GO:0044763//single-organism cellular process;GO:0008152//metabo
ENSG00000010165	10.42	9.72	10.72	10.17	11.7	13.7	METTL13	methyltransferase-like protein 13 isoform 1 [Homo sapiens]	-	-	-	-	-	GO:0003824//catalytic activity;GO:0016741//transferase activity, transferring one-carbon groups;GO:0016740//transferase activity	GO:0008152//metabolic process
ENSG00000010219	3.22	4.11	6.11	3.25	2.86	4.86	DYRK4	dual-specificity tyrosine-(Y)-phosphorylation regulated kinase 4, isoform CRA_b [Homo sapiens]	-	-	-	-	GO:0043229//intracellular organelle;GO:0005622//intracellular;GO:0044464//cell part;GO:0043227//membrane-bounded organelle;GO:0005623//cell;GO:0044424//intracellular part;GO:0043231//intracellular membrane-bounded organelle;GO:0043226//organelle	GO:0003824//catalytic activity;GO:0004672//protein kinase activity;GO:1901363//heterocyclic compound binding;GO:0016773//phosphotransferase activity, alcohol group as acceptor;GO:0016301//kinase activity;GO:0001882//nucleoside binding;GO:0043169//cation b	GO:0006796//phosphate-containing compound metabolic process;GO:0036211//protein modification process;GO:0008152//metabolic process;GO:0044238//primary metabolic process;GO:0006793//phosphorus metabolic process;GO:0019538//protein metabolic process;GO:0044
ENSG00000010244	116.02	118.31	120.31	116.98	119.81	121.81	ZNF207	BUB3-interacting and GLEBS motif-containing protein ZNF207 isoform c [Homo sapiens]	-	-	-	-	GO:0044422//organelle part;GO:0032991//macromolecular complex;GO:0043226//organelle;GO:0005622//intracellular;GO:0005694//chromosome;GO:0015630//microtubule cytoskeleton;GO:0000775//chromosome, centromeric region;GO:0005856//cytoskeleton;GO:0044464//cell	GO:0097367//carbohydrate derivative binding;GO:0008092//cytoskeletal protein binding;GO:1901363//heterocyclic compound binding;GO:0005488//binding;GO:0005539//glycosaminoglycan binding;GO:0003723//RNA binding;GO:0003676//nucleic acid binding;GO:0046914//t	GO:0009059//macromolecule biosynthetic process;GO:0033043//regulation of organelle organization;GO:0008152//metabolic process;GO:0009987//cellular process;GO:0045930//negative regulation of mitotic cell cycle;GO:0019438//aromatic compound biosynthetic pro
ENSG00000010256	143.09	133.71	134.71	130.07	145.43	146.43	UQCRC1	cytochrome b-c1 complex subunit 1, mitochondrial precursor [Homo sapiens]	Organismal Systems;Metabolism	Global and Overview;Circulatory system;Energy metabolism	ko01100//Metabolic pathways;ko00190//Oxidative phosphorylation;ko04260//Cardiac muscle contraction	K00414	GO:0044424//intracellular part;GO:0005743//mitochondrial inner membrane;GO:0044429//mitochondrial part;GO:0031966//mitochondrial membrane;GO:0019866//organelle inner membrane;GO:0016020//membrane;GO:0044455//mitochondrial membrane part;GO:0044444//cytopla	GO:0043169//cation binding;GO:0022892//substrate-specific transporter activity;GO:0015077//monovalent inorganic cation transmembrane transporter activity;GO:0005488//binding;GO:0015075//ion transmembrane transporter activity;GO:0022890//inorganic cation t	GO:1901698//response to nitrogen compound;GO:0044765//single-organism transport;GO:0006812//cation transport;GO:0055114//oxidation-reduction process;GO:0042221//response to chemical;GO:0045333//cellular respiration;GO:0050896//response to stimulus;GO:0044
ENSG00000010270	32.52	32.28	33.28	31.83	32.47	34.47	STARD3NL	MLN64 N-terminal domain homolog [Homo sapiens]	-	-	-	-	GO:0005770//late endosome;GO:0005622//intracellular;GO:0043231//intracellular membrane-bounded organelle;GO:0043227//membrane-bounded organelle;GO:0016020//membrane;GO:0005737//cytoplasm;GO:0012505//endomembrane system;GO:0005768//endosome;GO:0043226//org	-	-
ENSG00000010278	112.99	104.05	106.05	83.37	95.58	96.58	CD9	CD9 antigen isoform 1 [Homo sapiens]	Organismal Systems	Immune system	ko04640//Hematopoietic cell lineage;ko04640//Hematopoietic cell lineage;ko04640//Hematopoietic cell lineage	K06460	GO:0031090//organelle membrane;GO:0016021//integral component of membrane;GO:0031982//vesicle;GO:0043226//organelle;GO:0031410//cytoplasmic vesicle;GO:0044425//membrane part;GO:0044422//organelle part;GO:0098588//bounding membrane of organelle;GO:0031988/	GO:0005488//binding	GO:0016043//cellular component organization;GO:0042063//gliogenesis;GO:0006887//exocytosis;GO:0022607//cellular component assembly;GO:0007338//single fertilization;GO:0019953//sexual reproduction;GO:0008283//cell proliferation;GO:0034329//cell junction as
ENSG00000010282	0	0	1	0	0	1	HHATL	KIAA1173 protein, partial [Homo sapiens]	-	-	-	-	GO:0043226//organelle;GO:0044444//cytoplasmic part;GO:0043227//membrane-bounded organelle;GO:0005623//cell;GO:0012505//endomembrane system;GO:0043231//intracellular membrane-bounded organelle;GO:0005737//cytoplasm;GO:0044464//cell part;GO:0044425//membran	-	GO:0044267//cellular protein metabolic process;GO:0043412//macromolecule modification;GO:0043543//protein acylation;GO:0044260//cellular macromolecule metabolic process;GO:0009987//cellular process;GO:0006497//protein lipidation;GO:0036211//protein modifi
ENSG00000010292	106.68	111.49	113.49	113.87	116.13	118.13	NCAPD2	condensin complex subunit 1 [Homo sapiens]	-	-	-	-	GO:0044422//organelle part;GO:0044446//intracellular organelle part;GO:0000793//condensed chromosome;GO:0044464//cell part;GO:0043227//membrane-bounded organelle;GO:0044444//cytoplasmic part;GO:0044427//chromosomal part;GO:0043229//intracellular organelle	GO:0005488//binding;GO:0005515//protein binding	GO:0007059//chromosome segregation;GO:0044699//single-organism process;GO:0022402//cell cycle process;GO:0006996//organelle organization;GO:0000070//mitotic sister chromatid segregation;GO:0000819//sister chromatid segregation;GO:1902589//single-organism
ENSG00000010295	10.14	8.8	9.8	8.91	9	11	IFFO1	intermediate filament family orphan 1 isoform 4 [Homo sapiens]	-	-	-	-	-	-	-
ENSG00000010310	0.95	1.74	2.74	0.94	0.62	2.62	GIPR	gastric inhibitory polypeptide receptor isoform 1 precursor [Homo sapiens]	Environmental Information Processing	Signal transduction;Signaling molecules and interaction	ko04080//Neuroactive ligand-receptor interaction;ko04080//Neuroactive ligand-receptor interaction;ko04024//cAMP signaling pathway;ko04024//cAMP signaling pathway	K04580	GO:0044425//membrane part;GO:0016020//membrane;GO:0031224//intrinsic component of membrane	GO:0038023//signaling receptor activity;GO:0004930//G-protein coupled receptor activity;GO:0004871//signal transducer activity;GO:0099600//transmembrane receptor activity;GO:0005488//binding;GO:0033218//amide binding;GO:0004872//receptor activity;GO:00048	GO:0051049//regulation of transport;GO:0030814//regulation of cAMP metabolic process;GO:0030799//regulation of cyclic nucleotide metabolic process;GO:0009743//response to carbohydrate;GO:0010033//response to organic substance;GO:0030003//cellular cation h
ENSG00000010318	0.97	1.64	3.64	2.7	1.58	3.58	PHF7	PHD finger protein 7 isoform 1 [Homo sapiens]	-	-	-	-	GO:0043231//intracellular membrane-bounded organelle;GO:0043226//organelle;GO:0044424//intracellular part;GO:0043229//intracellular organelle;GO:0044464//cell part;GO:0005623//cell;GO:0016020//membrane;GO:0005622//intracellular;GO:0043227//membrane-bounde	GO:0005488//binding;GO:0043167//ion binding;GO:0046914//transition metal ion binding;GO:0043169//cation binding;GO:0046872//metal ion binding	-
ENSG00000010319	0.25	0.1	2.1	0.11	0.15	2.15	SEMA3G	semaphorin-3G precursor [Homo sapiens]	Organismal Systems	Development	ko04360//Axon guidance;ko04360//Axon guidance	K06840	GO:0043226//organelle;GO:0031982//vesicle;GO:0031988//membrane-bounded vesicle;GO:0043227//membrane-bounded organelle	-	GO:0032501//multicellular organismal process;GO:0044699//single-organism process;GO:0044707//single-multicellular organism process
ENSG00000010322	11.27	10.18	12.18	9.54	9.24	10.24	NISCH	nischarin isoform 1 [Homo sapiens]	-	-	-	-	GO:0043231//intracellular membrane-bounded organelle;GO:0044424//intracellular part;GO:0044464//cell part;GO:0005737//cytoplasm;GO:0044444//cytoplasmic part;GO:0012505//endomembrane system;GO:0005622//intracellular;GO:0016020//membrane;GO:0005768//endosom	GO:0004871//signal transducer activity;GO:0043167//ion binding;GO:0004872//receptor activity;GO:0005102//receptor binding;GO:0004888//transmembrane signaling receptor activity;GO:0099600//transmembrane receptor activity;GO:0004930//G-protein coupled recep	GO:0015850//organic hydroxy compound transport;GO:0008152//metabolic process;GO:0007154//cell communication;GO:0003013//circulatory system process;GO:0050789//regulation of biological process;GO:0071705//nitrogen compound transport;GO:0032501//multicellul
ENSG00000010327	0	0	2	0	0.01	2.01	STAB1	stabilin-1 precursor [Homo sapiens]	-	-	-	-	GO:0043229//intracellular organelle;GO:0031988//membrane-bounded vesicle;GO:0044425//membrane part;GO:0043227//membrane-bounded organelle;GO:0044424//intracellular part;GO:0016021//integral component of membrane;GO:0031982//vesicle;GO:0044464//cell part;G	GO:0015036//disulfide oxidoreductase activity;GO:0004872//receptor activity;GO:0016667//oxidoreductase activity, acting on a sulfur group of donors;GO:0071813//lipoprotein particle binding;GO:0038024//cargo receptor activity;GO:0005539//glycosaminoglycan	GO:0048646//anatomical structure formation involved in morphogenesis;GO:0051234//establishment of localization;GO:0009617//response to bacterium;GO:0001568//blood vessel development;GO:0044767//single-organism developmental process;GO:0050896//response to
ENSG00000010361	0.15	0.04	1.04	0.12	0.11	1.11	FUZ	PREDICTED: protein fuzzy homolog isoform X5 [Homo sapiens]	-	-	-	-	GO:0043228//non-membrane-bounded organelle;GO:0043226//organelle;GO:0043229//intracellular organelle;GO:0031988//membrane-bounded vesicle;GO:0031982//vesicle;GO:0044424//intracellular part;GO:0043232//intracellular non-membrane-bounded organelle;GO:000562	-	GO:0021915//neural tube development;GO:0009887//organ morphogenesis;GO:0050789//regulation of biological process;GO:0048856//anatomical structure development;GO:0035148//tube formation;GO:0007275//multicellular organism development;GO:0009888//tissue deve
ENSG00000010379	0.02	0.15	2.15	0.06	0	1	SLC6A13	sodium- and chloride-dependent GABA transporter 2 isoform 2 [Homo sapiens]	Organismal Systems	Nervous system	ko04727//GABAergic synapse	K05039	GO:0044425//membrane part;GO:0016021//integral component of membrane;GO:0043227//membrane-bounded organelle;GO:0031982//vesicle;GO:0031988//membrane-bounded vesicle;GO:0031224//intrinsic component of membrane;GO:0043226//organelle;GO:0016020//membrane	GO:0022891//substrate-specific transmembrane transporter activity;GO:0005343//organic acid:sodium symporter activity;GO:0005326//neurotransmitter transporter activity;GO:0015075//ion transmembrane transporter activity;GO:0005416//cation:amino acid symport	GO:0006814//sodium ion transport;GO:0006865//amino acid transport;GO:1902578//single-organism localization;GO:0015849//organic acid transport;GO:0009987//cellular process;GO:0065007//biological regulation;GO:0071705//nitrogen compound transport;GO:0051179
ENSG00000010404	9.37	9.62	10.62	11.08	9.45	10.45	IDS	iduronate 2-sulfatase isoform a preproprotein [Homo sapiens]	Cellular Processes;Metabolism	Glycan biosynthesis and metabolism;Global and Overview;Transport and catabolism	ko01100//Metabolic pathways;ko01100//Metabolic pathways;ko04142//Lysosome;ko04142//Lysosome;ko00531//Glycosaminoglycan degradation;ko00531//Glycosaminoglycan degradation	K01136	GO:0044424//intracellular part;GO:0043229//intracellular organelle;GO:0000323//lytic vacuole;GO:0043231//intracellular membrane-bounded organelle;GO:0043227//membrane-bounded organelle;GO:0005773//vacuole;GO:0043226//organelle;GO:0005764//lysosome;GO:0044	GO:0003824//catalytic activity;GO:0005488//binding;GO:0016788//hydrolase activity, acting on ester bonds;GO:0043169//cation binding;GO:0043167//ion binding;GO:0008484//sulfuric ester hydrolase activity;GO:0016787//hydrolase activity	GO:0044699//single-organism process;GO:0006026//aminoglycan catabolic process;GO:0044710//single-organism metabolic process;GO:1901135//carbohydrate derivative metabolic process;GO:0009057//macromolecule catabolic process;GO:0008152//metabolic process;GO:
ENSG00000010438	7.55	10.38	12.38	6.01	7.9	8.9	PRSS3	trypsin-3 isoform 3 preproprotein [Homo sapiens]	Organismal Systems;Environmental Information Processing	Digestive system;Signaling molecules and interaction	ko04080//Neuroactive ligand-receptor interaction;ko04080//Neuroactive ligand-receptor interaction;ko04080//Neuroactive ligand-receptor interaction;ko04972//Pancreatic secretion;ko04972//Pancreatic secretion;ko04972//Pancreatic secretion;ko04974//Protein d	K01312	GO:0044421//extracellular region part;GO:0005576//extracellular region	GO:0046872//metal ion binding;GO:0043167//ion binding;GO:0003824//catalytic activity;GO:0016787//hydrolase activity;GO:0070011//peptidase activity, acting on L-amino acid peptides;GO:0004175//endopeptidase activity;GO:0008233//peptidase activity;GO:000548	GO:0016049//cell growth;GO:0090132//epithelium migration;GO:0016477//cell migration;GO:0051674//localization of cell;GO:0044236//multicellular organism metabolic process;GO:0090130//tissue migration;GO:0006767//water-soluble vitamin metabolic process;GO:0
ENSG00000010539	4.47	5.13	6.13	4.51	4.15	5.15	ZNF200	zinc finger protein 200 isoform 2 [Homo sapiens]	-	-	-	-	GO:0043229//intracellular organelle;GO:0043226//organelle;GO:0005622//intracellular;GO:0005623//cell;GO:0044464//cell part;GO:0043227//membrane-bounded organelle;GO:0043231//intracellular membrane-bounded organelle;GO:0044424//intracellular part	GO:0097159//organic cyclic compound binding;GO:0005488//binding;GO:0043167//ion binding;GO:0043169//cation binding	GO:0032774//RNA biosynthetic process;GO:0097659//nucleic acid-templated transcription;GO:0090304//nucleic acid metabolic process;GO:1901576//organic substance biosynthetic process;GO:0046483//heterocycle metabolic process;GO:0009058//biosynthetic process;
ENSG00000010610	0	0.02	2.02	0	0	1	CD4	T-cell surface glycoprotein CD4 isoform 1 precursor [Homo sapiens]	Organismal Systems;Environmental Information Processing	Immune system;Signaling molecules and interaction	ko04514//Cell adhesion molecules (CAMs);ko04660//T cell receptor signaling pathway;ko04640//Hematopoietic cell lineage;ko04612//Antigen processing and presentation	K06454	GO:0042175//nuclear outer membrane-endoplasmic reticulum membrane network;GO:0005737//cytoplasm;GO:0005623//cell;GO:0044444//cytoplasmic part;GO:0044432//endoplasmic reticulum part;GO:0032991//macromolecular complex;GO:0044422//organelle part;GO:0044425//	GO:0043169//cation binding;GO:0042287//MHC protein binding;GO:0004872//receptor activity;GO:0005198//structural molecule activity;GO:0019899//enzyme binding;GO:0019900//kinase binding;GO:0046872//metal ion binding;GO:0005102//receptor binding;GO:0046983//	GO:0050688//regulation of defense response to virus;GO:0048731//system development;GO:0008152//metabolic process;GO:0001934//positive regulation of protein phosphorylation;GO:0019220//regulation of phosphate metabolic process;GO:0042107//cytokine metaboli
ENSG00000010626	7.77	7.53	8.53	7.12	5.96	6.96	LRRC23	leucine-rich repeat-containing protein 23 isoform a [Homo sapiens]	-	-	-	-	-	-	-
ENSG00000010671	0	0	2	0	0	2	BTK	tyrosine-protein kinase BTK isoform 1 [Homo sapiens]	Organismal Systems;Environmental Information Processing	Development;Signal transduction;Immune system	ko04380//Osteoclast differentiation;ko04380//Osteoclast differentiation;ko04611//Platelet activation;ko04611//Platelet activation;ko04662//B cell receptor signaling pathway;ko04662//B cell receptor signaling pathway;ko04064//NF-kappa B signaling pathway;k	K07370	GO:0005773//vacuole;GO:0044425//membrane part;GO:0016020//membrane;GO:0044444//cytoplasmic part;GO:0043231//intracellular membrane-bounded organelle;GO:0005623//cell;GO:0000323//lytic vacuole;GO:0043229//intracellular organelle;GO:0043227//membrane-bounde	GO:0043168//anion binding;GO:0008289//lipid binding;GO:0005543//phospholipid binding;GO:0097367//carbohydrate derivative binding;GO:0004713//protein tyrosine kinase activity;GO:0005488//binding;GO:0005515//protein binding;GO:1901981//phosphatidylinositol	GO:0050896//response to stimulus;GO:0043170//macromolecule metabolic process;GO:0070227//lymphocyte apoptotic process;GO:0046649//lymphocyte activation;GO:0060255//regulation of macromolecule metabolic process;GO:0001821//histamine secretion;GO:0010817//r
ENSG00000010704	6.13	5.62	7.62	4.25	5.27	7.27	HFE	hereditary hemochromatosis protein isoform 10 precursor [Homo sapiens]	-	-	-	-	-	-	-
ENSG00000010803	8.32	8.08	10.08	8.02	7.62	8.62	SCMH1	polycomb protein SCMH1 isoform a [Homo sapiens]	-	-	-	-	GO:0031981//nuclear lumen;GO:0043228//non-membrane-bounded organelle;GO:0070013//intracellular organelle lumen;GO:0044464//cell part;GO:0044427//chromosomal part;GO:0044428//nuclear part;GO:0043233//organelle lumen;GO:0031974//membrane-enclosed lumen;GO:0	GO:0097159//organic cyclic compound binding;GO:1901363//heterocyclic compound binding;GO:0001071//nucleic acid binding transcription factor activity;GO:0005488//binding;GO:0003676//nucleic acid binding	GO:0032502//developmental process;GO:0016070//RNA metabolic process;GO:0048519//negative regulation of biological process;GO:0044271//cellular nitrogen compound biosynthetic process;GO:0006139//nucleobase-containing compound metabolic process;GO:0022414//
ENSG00000010810	9.02	7.06	8.06	7.4	6.79	7.79	FYN	tyrosine-protein kinase Fyn isoform b [Homo sapiens]	Organismal Systems;Cellular Processes;Environmental Information Processing	Nervous system;Immune system;Cellular commiunity;Signal transduction;Development	ko04510//Focal adhesion;ko04510//Focal adhesion;ko04510//Focal adhesion;ko04072//Phospholipase D signaling pathway;ko04072//Phospholipase D signaling pathway;ko04072//Phospholipase D signaling pathway;ko04380//Osteoclast differentiation;ko04380//Osteoclas	K05703	GO:0044464//cell part;GO:0016020//membrane;GO:0044424//intracellular part;GO:0005856//cytoskeleton;GO:0043229//intracellular organelle;GO:0044444//cytoplasmic part;GO:0043228//non-membrane-bounded organelle;GO:0005622//intracellular;GO:0043226//organelle;	GO:0097367//carbohydrate derivative binding;GO:0016740//transferase activity;GO:0005515//protein binding;GO:0001882//nucleoside binding;GO:0016301//kinase activity;GO:0051427//hormone receptor binding;GO:0097159//organic cyclic compound binding;GO:0004672	GO:0051251//positive regulation of lymphocyte activation;GO:0046651//lymphocyte proliferation;GO:0009894//regulation of catabolic process;GO:0044708//single-organism behavior;GO:0043900//regulation of multi-organism process;GO:0080134//regulation of respo
ENSG00000010818	3.65	3.77	5.77	3.86	3.26	5.26	HIVEP2	transcription factor HIVEP2 [Homo sapiens]	-	-	-	-	-	GO:0043167//ion binding;GO:0043169//cation binding;GO:0005488//binding	GO:0006807//nitrogen compound metabolic process;GO:0034641//cellular nitrogen compound metabolic process;GO:0044249//cellular biosynthetic process;GO:0034654//nucleobase-containing compound biosynthetic process;GO:0044238//primary metabolic process;GO:000
ENSG00000010932	0.43	0.35	2.35	0.58	0.42	2.42	FMO1	dimethylaniline monooxygenase [N-oxide-forming] 1 isoform c [Homo sapiens]	Metabolism	Global and Overview;Xenobiotics biodegradation and metabolism	ko01120//Microbial metabolism in diverse environments;ko01120//Microbial metabolism in diverse environments;ko00982//Drug metabolism - cytochrome P450;ko00982//Drug metabolism - cytochrome P450	K00485	GO:0044444//cytoplasmic part;GO:0044432//endoplasmic reticulum part;GO:0031224//intrinsic component of membrane;GO:0005737//cytoplasm;GO:0042175//nuclear outer membrane-endoplasmic reticulum membrane network;GO:0043231//intracellular membrane-bounded orga	GO:0003824//catalytic activity;GO:0000166//nucleotide binding;GO:0036094//small molecule binding;GO:1901363//heterocyclic compound binding;GO:0016705//oxidoreductase activity, acting on paired donors, with incorporation or reduction of molecular oxygen;GO	GO:0009617//response to bacterium;GO:0044237//cellular metabolic process;GO:0042221//response to chemical;GO:0044710//single-organism metabolic process;GO:0051707//response to other organism;GO:0009987//cellular process;GO:0009607//response to biotic stim
ENSG00000011007	6.32	5.39	6.39	6.22	5.84	6.84	ELOA	elongin-A [Homo sapiens]	-	-	-	-	GO:0044446//intracellular organelle part;GO:0005623//cell;GO:0070013//intracellular organelle lumen;GO:0044425//membrane part;GO:0044464//cell part;GO:0043231//intracellular membrane-bounded organelle;GO:0043227//membrane-bounded organelle;GO:0005576//ext	-	GO:0010467//gene expression;GO:0032774//RNA biosynthetic process;GO:0016070//RNA metabolic process;GO:0009987//cellular process;GO:0016032//viral process;GO:0009059//macromolecule biosynthetic process;GO:0019080//viral gene expression;GO:0051704//multi-or
ENSG00000011009	79.76	70.49	72.49	66.63	69.23	70.23	LYPLA2	acyl-protein thioesterase 2 [Homo sapiens]	Metabolism	Lipid metabolism	ko00564//Glycerophospholipid metabolism;ko00564//Glycerophospholipid metabolism;ko00564//Glycerophospholipid metabolism;ko00564//Glycerophospholipid metabolism	K06130	GO:0043226//organelle;GO:0031988//membrane-bounded vesicle;GO:0044424//intracellular part;GO:0031982//vesicle;GO:0005622//intracellular;GO:0044464//cell part;GO:0005623//cell;GO:0043227//membrane-bounded organelle	GO:0003824//catalytic activity	GO:0006082//organic acid metabolic process;GO:0044710//single-organism metabolic process;GO:0008152//metabolic process;GO:0043436//oxoacid metabolic process;GO:0044281//small molecule metabolic process;GO:0009987//cellular process;GO:0044237//cellular met
ENSG00000011021	5.5	5.31	7.31	5.37	4.48	6.48	CLCN6	chloride transport protein 6 isoform 2 [Homo sapiens]	-	-	-	-	GO:0005768//endosome;GO:0005764//lysosome;GO:0000323//lytic vacuole;GO:0044424//intracellular part;GO:0044425//membrane part;GO:0044446//intracellular organelle part;GO:0043226//organelle;GO:0044440//endosomal part;GO:0016020//membrane;GO:0005773//vacuole	GO:0022857//transmembrane transporter activity;GO:0022891//substrate-specific transmembrane transporter activity;GO:0000166//nucleotide binding;GO:0015267//channel activity;GO:0015075//ion transmembrane transporter activity;GO:0032549//ribonucleoside bind	GO:0009605//response to external stimulus;GO:0009987//cellular process;GO:0006820//anion transport;GO:0006810//transport;GO:1902578//single-organism localization;GO:0051234//establishment of localization;GO:0007154//cell communication;GO:0065008//regulati
ENSG00000011028	0.01	0	1	0.01	0	2	MRC2	C-type mannose receptor 2 precursor [Homo sapiens]	Cellular Processes	Transport and catabolism	ko04145//Phagosome;ko04145//Phagosome	K06560	GO:0016020//membrane;GO:0031224//intrinsic component of membrane;GO:0044425//membrane part	GO:0005515//protein binding;GO:0005488//binding	GO:0071704//organic substance metabolic process;GO:0032501//multicellular organismal process;GO:0051234//establishment of localization;GO:0043170//macromolecule metabolic process;GO:0044699//single-organism process;GO:0051179//localization;GO:0044710//sin
ENSG00000011052	13.66	11.2	12.2	10.59	12.66	14.66	NME1-NME2	NME1-NME2 protein [Homo sapiens]	Metabolism	Global and Overview;Nucleotide metabolism	ko01100//Metabolic pathways;ko01100//Metabolic pathways;ko01110//Biosynthesis of secondary metabolites;ko01110//Biosynthesis of secondary metabolites;ko01130//Biosynthesis of antibiotics;ko01130//Biosynthesis of antibiotics;ko00230//Purine metabolism;ko00	K00940	GO:0005856//cytoskeleton;GO:0044430//cytoskeletal part;GO:0044464//cell part;GO:0070161//anchoring junction;GO:0044446//intracellular organelle part;GO:0042995//cell projection;GO:0001726//ruffle;GO:0030055//cell-substrate junction;GO:0043228//non-membran	GO:0004672//protein kinase activity;GO:0019899//enzyme binding;GO:0001071//nucleic acid binding transcription factor activity;GO:0001882//nucleoside binding;GO:0004518//nuclease activity;GO:0016301//kinase activity;GO:0005488//binding;GO:0005515//protein	GO:0006351//transcription, DNA-templated;GO:0051128//regulation of cellular component organization;GO:0006793//phosphorus metabolic process;GO:0006366//transcription from RNA polymerase II promoter;GO:0012501//programmed cell death;GO:0051099//positive re
ENSG00000011083	0	0	2	0	0	2	SLC6A7	sodium-dependent proline transporter [Homo sapiens]	-	-	-	-	GO:0044425//membrane part;GO:0016020//membrane;GO:0016021//integral component of membrane;GO:0031224//intrinsic component of membrane	GO:0022857//transmembrane transporter activity;GO:0015291//secondary active transmembrane transporter activity;GO:0022804//active transmembrane transporter activity;GO:0005215//transporter activity	GO:0006812//cation transport;GO:0051179//localization;GO:0006810//transport;GO:0044765//single-organism transport;GO:0044763//single-organism cellular process;GO:0009987//cellular process;GO:0006811//ion transport;GO:0051234//establishment of localization
ENSG00000011105	12.37	12.02	14.02	11.25	12.55	14.55	TSPAN9	tetraspanin-9 [Homo sapiens]	-	-	-	-	GO:0044425//membrane part;GO:0016021//integral component of membrane;GO:0031224//intrinsic component of membrane;GO:0016020//membrane	-	-
ENSG00000011114	3.98	3.96	4.96	4.48	4.33	5.33	BTBD7	BTB/POZ domain-containing protein 7 isoform 1 [Homo sapiens]	-	-	-	-	GO:0044424//intracellular part;GO:0043231//intracellular membrane-bounded organelle;GO:0043229//intracellular organelle;GO:0043226//organelle;GO:0005623//cell;GO:0043227//membrane-bounded organelle;GO:0044464//cell part;GO:0005622//intracellular	-	GO:0048513//animal organ development;GO:0009888//tissue development;GO:0009653//anatomical structure morphogenesis;GO:0009887//organ morphogenesis;GO:0022612//gland morphogenesis;GO:0032501//multicellular organismal process;GO:0044707//single-multicellula
ENSG00000011132	13.13	13.82	15.82	12.18	12.06	14.06	APBA3	amyloid beta A4 precursor protein-binding family A member 3 [Homo sapiens]	-	-	-	-	GO:0044444//cytoplasmic part;GO:0044424//intracellular part;GO:0005622//intracellular;GO:0005623//cell;GO:0044464//cell part;GO:0005737//cytoplasm	GO:0005488//binding;GO:0005515//protein binding;GO:0098772//molecular function regulator;GO:0030234//enzyme regulator activity	GO:0051179//localization;GO:0045184//establishment of protein localization;GO:0044700//single organism signaling;GO:0048856//anatomical structure development;GO:0010467//gene expression;GO:0007275//multicellular organism development;GO:0032501//multicellu
ENSG00000011143	5.38	4.98	5.98	3.97	5.58	6.58	MKS1	Meckel syndrome type 1 protein isoform 1 [Homo sapiens]	-	-	-	-	GO:0043226//organelle;GO:0044422//organelle part;GO:0035869//ciliary transition zone;GO:0005929//cilium;GO:0044430//cytoskeletal part;GO:0044441//ciliary part;GO:0042995//cell projection;GO:0005623//cell;GO:0044424//intracellular part;GO:0015630//microtub	GO:0005488//binding	GO:0048646//anatomical structure formation involved in morphogenesis;GO:0044763//single-organism cellular process;GO:0007275//multicellular organism development;GO:0048729//tissue morphogenesis;GO:0048858//cell projection morphogenesis;GO:0022607//cellula
ENSG00000011198	9.97	10.99	12.99	10.97	10.81	11.81	ABHD5	PREDICTED: 1-acylglycerol-3-phosphate O-acyltransferase ABHD5 isoform X2 [Homo sapiens]	Organismal Systems	Endocrine system	ko04923//Regulation of lipolysis in adipocyte;ko04923//Regulation of lipolysis in adipocyte;ko04923//Regulation of lipolysis in adipocyte	K13699	GO:0005737//cytoplasm;GO:0005622//intracellular;GO:0043226//organelle;GO:0044444//cytoplasmic part;GO:0043232//intracellular non-membrane-bounded organelle;GO:0044424//intracellular part;GO:0044464//cell part;GO:0005623//cell;GO:0043229//intracellular org	GO:0016298//lipase activity;GO:0005488//binding;GO:0016746//transferase activity, transferring acyl groups;GO:0071617//lysophospholipid acyltransferase activity;GO:0016788//hydrolase activity, acting on ester bonds;GO:0008374//O-acyltransferase activity;G	GO:0065009//regulation of molecular function;GO:0019222//regulation of metabolic process;GO:0032879//regulation of localization;GO:0050794//regulation of cellular process;GO:0032502//developmental process;GO:0008152//metabolic process;GO:0044237//cellular
ENSG00000011201	0.01	0	2	0.01	0	2	ANOS1	Kallmann syndrome 1 sequence [Homo sapiens]	-	-	-	-	GO:0044421//extracellular region part;GO:0031012//extracellular matrix;GO:0016020//membrane;GO:0005576//extracellular region	GO:0098772//molecular function regulator;GO:0005198//structural molecule activity;GO:0004857//enzyme inhibitor activity;GO:0005539//glycosaminoglycan binding;GO:0030234//enzyme regulator activity;GO:0097367//carbohydrate derivative binding;GO:0005488//bin	GO:0031175//neuron projection development;GO:0000904//cell morphogenesis involved in differentiation;GO:0061564//axon development;GO:0065009//regulation of molecular function;GO:0044707//single-multicellular organism process;GO:0048519//negative regulatio
ENSG00000011243	26.29	25.98	27.98	26.66	28.97	29.97	AKAP8L	A-kinase anchor protein 8-like isoform 1 [Homo sapiens]	-	-	-	-	GO:0043232//intracellular non-membrane-bounded organelle;GO:0005623//cell;GO:0044427//chromosomal part;GO:0032991//macromolecular complex;GO:0043229//intracellular organelle;GO:0043227//membrane-bounded organelle;GO:0070013//intracellular organelle lumen;	GO:0097159//organic cyclic compound binding;GO:0042393//histone binding;GO:0005515//protein binding;GO:0016740//transferase activity;GO:0005488//binding;GO:0043169//cation binding;GO:0003824//catalytic activity;GO:0043167//ion binding;GO:0003723//RNA bind	GO:0036211//protein modification process;GO:0044260//cellular macromolecule metabolic process;GO:0032268//regulation of cellular protein metabolic process;GO:0071704//organic substance metabolic process;GO:0016573//histone acetylation;GO:0016568//chromati
ENSG00000011258	5.36	5.56	7.56	5.97	4.11	6.11	MBTD1	PREDICTED: MBT domain-containing protein 1 isoform X7 [Homo sapiens]	-	-	-	-	-	GO:0046872//metal ion binding;GO:0046914//transition metal ion binding;GO:0043169//cation binding;GO:0043167//ion binding;GO:0005488//binding	GO:0018130//heterocycle biosynthetic process;GO:0010467//gene expression;GO:0044699//single-organism process;GO:0044271//cellular nitrogen compound biosynthetic process;GO:0032502//developmental process;GO:0009987//cellular process;GO:0044260//cellular ma
ENSG00000011260	26.72	26.7	27.7	28.89	26.96	27.96	UTP18	U3 small nucleolar RNA-associated protein 18 homolog [Homo sapiens]	Genetic Information Processing	Translation	ko03008//Ribosome biogenesis in eukaryotes;ko03008//Ribosome biogenesis in eukaryotes	K14553	-	GO:1901363//heterocyclic compound binding;GO:0003723//RNA binding;GO:0005488//binding;GO:0003676//nucleic acid binding;GO:0097159//organic cyclic compound binding	GO:0044085//cellular component biogenesis;GO:0022613//ribonucleoprotein complex biogenesis;GO:0042254//ribosome biogenesis;GO:0071840//cellular component organization or biogenesis
ENSG00000011275	16.93	16.91	17.91	16.18	17.1	18.1	RNF216	E3 ubiquitin-protein ligase RNF216 isoform b [Homo sapiens]	-	-	-	-	GO:0044464//cell part;GO:0043231//intracellular membrane-bounded organelle;GO:0044424//intracellular part;GO:0043229//intracellular organelle;GO:0043227//membrane-bounded organelle;GO:0005623//cell;GO:0005622//intracellular;GO:0043226//organelle	GO:0043167//ion binding;GO:0046914//transition metal ion binding;GO:0043169//cation binding;GO:0005488//binding;GO:0046872//metal ion binding;GO:0003824//catalytic activity	GO:0001817//regulation of cytokine production;GO:0050789//regulation of biological process;GO:0019941//modification-dependent protein catabolic process;GO:0036211//protein modification process;GO:0030163//protein catabolic process;GO:0012501//programmed c
ENSG00000011295	15.25	16.95	18.95	19.71	16.72	18.72	TTC19	tetratricopeptide repeat protein 19, mitochondrial isoform 1 precursor [Homo sapiens]	-	-	-	-	GO:0044446//intracellular organelle part;GO:0005856//cytoskeleton;GO:0031967//organelle envelope;GO:0043229//intracellular organelle;GO:0005623//cell;GO:0044424//intracellular part;GO:0015630//microtubule cytoskeleton;GO:0044422//organelle part;GO:0044430	GO:0005488//binding	GO:0017062//respiratory chain complex III assembly;GO:0044085//cellular component biogenesis;GO:0065003//macromolecular complex assembly;GO:0071822//protein complex subunit organization;GO:0022607//cellular component assembly;GO:0034622//cellular macromol
ENSG00000011304	250.14	241.25	242.25	274.15	308.78	309.78	PTBP1	polypyrimidine tract-binding protein 1 isoform a [Homo sapiens]	-	-	-	-	GO:0043231//intracellular membrane-bounded organelle;GO:0005622//intracellular;GO:0044464//cell part;GO:0043226//organelle;GO:0005634//nucleus;GO:0070013//intracellular organelle lumen;GO:0043229//intracellular organelle;GO:0031988//membrane-bounded vesic	GO:0097159//organic cyclic compound binding;GO:0003723//RNA binding;GO:0003676//nucleic acid binding;GO:1901363//heterocyclic compound binding;GO:0003727//single-stranded RNA binding;GO:0005488//binding	GO:0044260//cellular macromolecule metabolic process;GO:0030154//cell differentiation;GO:0000375//RNA splicing, via transesterification reactions;GO:0048856//anatomical structure development;GO:0061061//muscle structure development;GO:0008380//RNA splicin
ENSG00000011332	0.49	0.88	2.88	0.45	0.36	2.36	DPF1	zinc finger protein neuro-d4 isoform b [Homo sapiens]	-	-	-	-	GO:0043229//intracellular organelle;GO:0005623//cell;GO:0044464//cell part;GO:0032991//macromolecular complex;GO:0044422//organelle part;GO:0043227//membrane-bounded organelle;GO:0070603//SWI/SNF superfamily-type complex;GO:0005622//intracellular;GO:00432	GO:0046914//transition metal ion binding;GO:0005488//binding;GO:0097159//organic cyclic compound binding;GO:0043167//ion binding;GO:0046872//metal ion binding;GO:0043169//cation binding	GO:0034641//cellular nitrogen compound metabolic process;GO:0018130//heterocycle biosynthetic process;GO:0071704//organic substance metabolic process;GO:0048856//anatomical structure development;GO:0048731//system development;GO:0044260//cellular macromol
ENSG00000011347	2.18	2.49	3.49	2.13	2.91	3.91	SYT7	synaptotagmin-7 isoform 2 [Homo sapiens]	-	-	-	-	GO:0005737//cytoplasm;GO:0043226//organelle;GO:0016020//membrane;GO:0031224//intrinsic component of membrane;GO:0044464//cell part;GO:0044424//intracellular part;GO:0099503//secretory vesicle;GO:0012505//endomembrane system;GO:0030141//secretory granule;G	GO:0043167//ion binding;GO:0046872//metal ion binding;GO:0005488//binding;GO:0008289//lipid binding;GO:0005515//protein binding;GO:0043169//cation binding;GO:0043168//anion binding;GO:0005543//phospholipid binding;GO:0000149//SNARE binding	GO:0007154//cell communication;GO:0046879//hormone secretion;GO:0042221//response to chemical;GO:0065007//biological regulation;GO:0030072//peptide hormone secretion;GO:0061024//membrane organization;GO:0051649//establishment of localization in cell;GO:00
ENSG00000011376	9.64	8.39	9.39	10.18	10.6	12.6	LARS2	probable leucine--tRNA ligase, mitochondrial [Homo sapiens]	Genetic Information Processing	Translation	ko00970//Aminoacyl-tRNA biosynthesis;ko00970//Aminoacyl-tRNA biosynthesis	K01869	GO:0043226//organelle;GO:0005622//intracellular;GO:0044446//intracellular organelle part;GO:0043227//membrane-bounded organelle;GO:0005623//cell;GO:0044429//mitochondrial part;GO:0044464//cell part;GO:0044444//cytoplasmic part;GO:0043231//intracellular me	GO:0036094//small molecule binding;GO:0005488//binding;GO:0097367//carbohydrate derivative binding;GO:0016787//hydrolase activity;GO:0004812//aminoacyl-tRNA ligase activity;GO:0016788//hydrolase activity, acting on ester bonds;GO:0032550//purine ribonucle	GO:0006399//tRNA metabolic process;GO:0051246//regulation of protein metabolic process;GO:0016070//RNA metabolic process;GO:0043039//tRNA aminoacylation;GO:0046483//heterocycle metabolic process;GO:0044238//primary metabolic process;GO:1901564//organonitr
ENSG00000011405	13.73	21.54	22.54	17.12	13.29	15.29	PIK3C2A	phosphatidylinositol 4-phosphate 3-kinase C2 domain-containing subunit alpha isoform 1 [Homo sapiens]	Metabolism;Environmental Information Processing	Global and Overview;Carbohydrate metabolism;Signal transduction	ko01100//Metabolic pathways;ko01100//Metabolic pathways;ko04070//Phosphatidylinositol signaling system;ko04070//Phosphatidylinositol signaling system;ko00562//Inositol phosphate metabolism;ko00562//Inositol phosphate metabolism	K00923	GO:0043226//organelle;GO:0031982//vesicle;GO:0044424//intracellular part;GO:0044464//cell part;GO:0044444//cytoplasmic part;GO:0043229//intracellular organelle;GO:0043227//membrane-bounded organelle;GO:0030135//coated vesicle;GO:0005622//intracellular;GO:	GO:0043167//ion binding;GO:0005488//binding;GO:0001882//nucleoside binding;GO:0052742//phosphatidylinositol kinase activity;GO:0032550//purine ribonucleoside binding;GO:0043168//anion binding;GO:0097367//carbohydrate derivative binding;GO:0016307//phospha	GO:0007166//cell surface receptor signaling pathway;GO:0006901//vesicle coating;GO:0044249//cellular biosynthetic process;GO:0044711//single-organism biosynthetic process;GO:0007165//signal transduction;GO:0006900//membrane budding;GO:0007154//cell commun
ENSG00000011422	7.08	6.18	7.18	6.04	6.73	8.73	PLAUR	urokinase plasminogen activator surface receptor isoform 2 precursor [Homo sapiens]	Organismal Systems	Immune system	ko04610//Complement and coagulation cascades;ko04610//Complement and coagulation cascades;ko04610//Complement and coagulation cascades;ko04610//Complement and coagulation cascades;ko04610//Complement and coagulation cascades	K03985	GO:0043227//membrane-bounded organelle;GO:0005737//cytoplasm;GO:0031224//intrinsic component of membrane;GO:0044464//cell part;GO:0043229//intracellular organelle;GO:0016020//membrane;GO:0005783//endoplasmic reticulum;GO:0043231//intracellular membrane-bo	GO:0016772//transferase activity, transferring phosphorus-containing groups;GO:0016740//transferase activity;GO:0060089//molecular transducer activity;GO:0038023//signaling receptor activity;GO:0003824//catalytic activity;GO:0005488//binding;GO:0005515//p	GO:0050878//regulation of body fluid levels;GO:0048519//negative regulation of biological process;GO:0023052//signaling;GO:0007166//cell surface receptor signaling pathway;GO:0080134//regulation of response to stress;GO:0071704//organic substance metaboli
ENSG00000011426	47.71	52.72	53.72	51.9	35.65	37.65	ANLN	anillin isoform 1 [Homo sapiens]	-	-	-	-	GO:0005856//cytoskeleton;GO:0015629//actin cytoskeleton;GO:0005622//intracellular;GO:0005623//cell;GO:0043229//intracellular organelle;GO:0043228//non-membrane-bounded organelle;GO:0043232//intracellular non-membrane-bounded organelle;GO:0043226//organell	GO:0005488//binding;GO:0005515//protein binding;GO:0008092//cytoskeletal protein binding	GO:0051302//regulation of cell division;GO:0007346//regulation of mitotic cell cycle;GO:0031106//septin ring organization;GO:0051783//regulation of nuclear division;GO:0050789//regulation of biological process;GO:0065007//biological regulation;GO:0033043/
ENSG00000011451	16.76	15.93	16.93	17.39	18.78	19.78	WIZ	protein Wiz isoform 1 [Homo sapiens]	-	-	-	-	GO:0044464//cell part;GO:0044424//intracellular part;GO:0005623//cell;GO:0031982//vesicle;GO:0043227//membrane-bounded organelle;GO:0005622//intracellular;GO:0031988//membrane-bounded vesicle;GO:0043226//organelle;GO:0043229//intracellular organelle;GO:00	GO:0043169//cation binding;GO:0043167//ion binding;GO:0005488//binding	GO:0070271//protein complex biogenesis;GO:0044763//single-organism cellular process;GO:0006461//protein complex assembly;GO:0009058//biosynthetic process;GO:1901360//organic cyclic compound metabolic process;GO:0034645//cellular macromolecule biosynthetic
ENSG00000011454	10.06	10.45	11.45	11.17	9.01	11.01	RABGAP1	rab GTPase-activating protein 1 [Homo sapiens]	-	-	-	-	GO:0044446//intracellular organelle part;GO:0015630//microtubule cytoskeleton;GO:0043229//intracellular organelle;GO:0031224//intrinsic component of membrane;GO:0005856//cytoskeleton;GO:0044424//intracellular part;GO:0005737//cytoplasm;GO:0043228//non-mem	GO:0004872//receptor activity;GO:0060089//molecular transducer activity;GO:0060589//nucleoside-triphosphatase regulator activity;GO:0008092//cytoskeletal protein binding;GO:0005096//GTPase activator activity;GO:0004871//signal transducer activity;GO:00054	GO:0042221//response to chemical;GO:0071310//cellular response to organic substance;GO:0009987//cellular process;GO:0043434//response to peptide hormone;GO:1901653//cellular response to peptide;GO:0032869//cellular response to insulin stimulus;GO:0008286/
ENSG00000011465	0	0.07	2.07	0.07	0	2	DCN	decorin isoform a preproprotein [Homo sapiens]	Environmental Information Processing	Signal transduction	ko04350//TGF-beta signaling pathway;ko04350//TGF-beta signaling pathway;ko04350//TGF-beta signaling pathway;ko04350//TGF-beta signaling pathway	K04660	GO:0000323//lytic vacuole;GO:0005622//intracellular;GO:0044424//intracellular part;GO:0043227//membrane-bounded organelle;GO:0012505//endomembrane system;GO:0044431//Golgi apparatus part;GO:0043234//protein complex;GO:0043229//intracellular organelle;GO:0	GO:0097367//carbohydrate derivative binding;GO:0003723//RNA binding;GO:0097159//organic cyclic compound binding;GO:0003676//nucleic acid binding;GO:0005515//protein binding;GO:0005488//binding;GO:1901363//heterocyclic compound binding	GO:0043412//macromolecule modification;GO:0006027//glycosaminoglycan catabolic process;GO:0006023//aminoglycan biosynthetic process;GO:0016043//cellular component organization;GO:0009058//biosynthetic process;GO:0006024//glycosaminoglycan biosynthetic pro
ENSG00000011478	7.15	6.82	8.82	6	6.55	8.55	QPCTL	glutaminyl-peptide cyclotransferase-like protein isoform 1 [Homo sapiens]	-	-	-	-	GO:0044464//cell part;GO:0005622//intracellular;GO:0031224//intrinsic component of membrane;GO:0044425//membrane part;GO:0043227//membrane-bounded organelle;GO:0043231//intracellular membrane-bounded organelle;GO:0043226//organelle;GO:0043229//intracellul	GO:0043169//cation binding;GO:0043167//ion binding;GO:0016755//transferase activity, transferring amino-acyl groups;GO:0003824//catalytic activity;GO:0005488//binding;GO:0046914//transition metal ion binding;GO:0016787//hydrolase activity;GO:0016740//tran	GO:0008152//metabolic process;GO:0018193//peptidyl-amino acid modification;GO:0036211//protein modification process;GO:0006464//cellular protein modification process;GO:0044260//cellular macromolecule metabolic process;GO:0043170//macromolecule metabolic
ENSG00000011485	67.66	61.24	63.24	69.03	74.92	76.92	PPP5C	serine/threonine-protein phosphatase 5 isoform 1 [Homo sapiens]	Environmental Information Processing	Signal transduction	ko04010//MAPK signaling pathway;ko04010//MAPK signaling pathway	K04460	GO:0005623//cell;GO:0044444//cytoplasmic part;GO:0043229//intracellular organelle;GO:0005737//cytoplasm;GO:0005622//intracellular;GO:0042995//cell projection;GO:0044424//intracellular part;GO:0044464//cell part;GO:0044297//cell body;GO:0043231//intracellu	GO:0004721//phosphoprotein phosphatase activity;GO:0043169//cation binding;GO:0005488//binding;GO:0005515//protein binding;GO:0016788//hydrolase activity, acting on ester bonds;GO:0060089//molecular transducer activity;GO:0016787//hydrolase activity;GO:00	GO:0044267//cellular protein metabolic process;GO:0044700//single organism signaling;GO:0044763//single-organism cellular process;GO:0008152//metabolic process;GO:0016265//death;GO:1901360//organic cyclic compound metabolic process;GO:0070271//protein com
ENSG00000011523	3.2	2.68	3.68	2.78	2.63	4.63	CEP68	centrosomal protein of 68 kDa isoform a [Homo sapiens]	-	-	-	-	GO:0005815//microtubule organizing center;GO:0005623//cell;GO:0043228//non-membrane-bounded organelle;GO:0043229//intracellular organelle;GO:0044464//cell part;GO:0044424//intracellular part;GO:0043232//intracellular non-membrane-bounded organelle;GO:0005	-	GO:0031023//microtubule organizing center organization;GO:0000226//microtubule cytoskeleton organization;GO:0071840//cellular component organization or biogenesis;GO:0009987//cellular process;GO:0044763//single-organism cellular process;GO:0007010//cytosk
ENSG00000011566	12.06	12.6	13.6	13.05	9.58	11.58	MAP4K3	mitogen-activated protein kinase kinase kinase kinase 3 isoform 1 [Homo sapiens]	Environmental Information Processing	Signal transduction	ko04010//MAPK signaling pathway;ko04010//MAPK signaling pathway;ko04010//MAPK signaling pathway	K04406	-	GO:0030234//enzyme regulator activity;GO:0098772//molecular function regulator;GO:0097159//organic cyclic compound binding;GO:0016740//transferase activity;GO:1901363//heterocyclic compound binding;GO:0060589//nucleoside-triphosphatase regulator activity;	GO:0007165//signal transduction;GO:0044699//single-organism process;GO:0044238//primary metabolic process;GO:0036211//protein modification process;GO:0016310//phosphorylation;GO:0006796//phosphate-containing compound metabolic process;GO:0050790//regulati
ENSG00000011590	0.07	0.05	1.05	0.02	0.11	2.11	ZBTB32	zinc finger and BTB domain-containing protein 32 isoform 1 [Homo sapiens]	-	-	-	-	GO:0044422//organelle part;GO:0044428//nuclear part;GO:0005634//nucleus;GO:0043228//non-membrane-bounded organelle;GO:0005694//chromosome;GO:0043226//organelle;GO:0044464//cell part;GO:0043229//intracellular organelle;GO:0043232//intracellular non-membran	GO:1901363//heterocyclic compound binding;GO:0003676//nucleic acid binding;GO:0005488//binding;GO:0097159//organic cyclic compound binding;GO:0046914//transition metal ion binding;GO:0043167//ion binding;GO:0046872//metal ion binding;GO:0003712//transcrip	GO:0032501//multicellular organismal process;GO:0048513//animal organ development;GO:0097659//nucleic acid-templated transcription;GO:0009987//cellular process;GO:0046649//lymphocyte activation;GO:0002376//immune system process;GO:0019222//regulation of m
ENSG00000011600	0	0	1	0	0	1	TYROBP	TYRO protein tyrosine kinase-binding protein isoform 4 precursor [Homo sapiens]	Organismal Systems	Development;Immune system	ko04380//Osteoclast differentiation;ko04380//Osteoclast differentiation;ko04650//Natural killer cell mediated cytotoxicity;ko04650//Natural killer cell mediated cytotoxicity	K07992	GO:0044464//cell part;GO:0044425//membrane part;GO:0031224//intrinsic component of membrane;GO:0005623//cell;GO:0016021//integral component of membrane;GO:0016020//membrane	GO:0003824//catalytic activity;GO:0004871//signal transducer activity;GO:0016772//transferase activity, transferring phosphorus-containing groups;GO:0016740//transferase activity;GO:0005488//binding;GO:0005515//protein binding	GO:0048468//cell development;GO:0031175//neuron projection development;GO:0002366//leukocyte activation involved in immune response;GO:0002275//myeloid cell activation involved in immune response;GO:0032502//developmental process;GO:0048667//cell morphoge
ENSG00000011638	2.53	2.52	3.52	2.24	1.86	3.86	TMEM159	promethin isoform 2 [Homo sapiens]	-	-	-	-	-	-	-
ENSG00000011677	1.09	1.59	2.59	1.33	1.72	3.72	GABRA3	gamma-aminobutyric acid receptor subunit alpha-3 precursor [Homo sapiens]	Environmental Information Processing;Organismal Systems	Nervous system;Sensory system;Signaling molecules and interaction	ko04080//Neuroactive ligand-receptor interaction;ko04723//Retrograde endocannabinoid signaling;ko04727//GABAergic synapse;ko04742//Taste transduction	K05175	GO:0098589//membrane region;GO:0098805//whole membrane;GO:0098590//plasma membrane region;GO:0032991//macromolecular complex;GO:0044464//cell part;GO:0044459//plasma membrane part;GO:0097060//synaptic membrane;GO:0071944//cell periphery;GO:0005623//cell;G	GO:0038023//signaling receptor activity;GO:0030594//neurotransmitter receptor activity;GO:0099600//transmembrane receptor activity;GO:0015276//ligand-gated ion channel activity;GO:0022892//substrate-specific transporter activity;GO:0008509//anion transmem	GO:0007165//signal transduction;GO:0007186//G-protein coupled receptor signaling pathway;GO:0007267//cell-cell signaling;GO:0006820//anion transport;GO:0006811//ion transport;GO:0009987//cellular process;GO:0044763//single-organism cellular process;GO:004
ENSG00000012048	6.93	5.88	7.88	8.14	5.81	6.81	BRCA1	breast cancer 1, early onset, isoform CRA_b [Homo sapiens]	Genetic Information Processing;Environmental Information Processing	Folding, sorting and degradation;Signal transduction;Replication and repair	ko04151//PI3K-Akt signaling pathway;ko04151//PI3K-Akt signaling pathway;ko04151//PI3K-Akt signaling pathway;ko04151//PI3K-Akt signaling pathway;ko04151//PI3K-Akt signaling pathway;ko04151//PI3K-Akt signaling pathway;ko04120//Ubiquitin mediated proteolysis	K10605	GO:0043234//protein complex;GO:0005924//cell-substrate adherens junction;GO:0043229//intracellular organelle;GO:0005884//actin filament;GO:0000930//gamma-tubulin complex;GO:0005737//cytoplasm;GO:0032991//macromolecular complex;GO:0044464//cell part;GO:004	GO:0000975//regulatory region DNA binding;GO:0003824//catalytic activity;GO:0046872//metal ion binding;GO:0005515//protein binding;GO:0019787//ubiquitin-like protein transferase activity;GO:0035257//nuclear hormone receptor binding;GO:0003712//transcripti	GO:0009755//hormone-mediated signaling pathway;GO:0097659//nucleic acid-templated transcription;GO:0046394//carboxylic acid biosynthetic process;GO:0032787//monocarboxylic acid metabolic process;GO:0019538//protein metabolic process;GO:0051716//cellular r
ENSG00000012061	31.04	31.57	32.57	29.87	30.79	32.79	ERCC1	DNA excision repair protein ERCC-1 isoform 2 [Homo sapiens]	Genetic Information Processing	Replication and repair	ko03460//Fanconi anemia pathway;ko03460//Fanconi anemia pathway;ko03460//Fanconi anemia pathway;ko03460//Fanconi anemia pathway;ko03420//Nucleotide excision repair;ko03420//Nucleotide excision repair;ko03420//Nucleotide excision repair;ko03420//Nucleotide	K10849	GO:0016591//DNA-directed RNA polymerase II, holoenzyme;GO:0044424//intracellular part;GO:0000781//chromosome, telomeric region;GO:0044428//nuclear part;GO:0098687//chromosomal region;GO:0043233//organelle lumen;GO:0031981//nuclear lumen;GO:0000428//DNA-di	GO:0016788//hydrolase activity, acting on ester bonds;GO:0016787//hydrolase activity;GO:0004519//endonuclease activity;GO:0001091//RNA polymerase II basal transcription factor binding;GO:0003824//catalytic activity;GO:0004518//nuclease activity;GO:0004536	GO:0006281//DNA repair;GO:0032502//developmental process;GO:0051276//chromosome organization;GO:0019439//aromatic compound catabolic process;GO:1901700//response to oxygen-containing compound;GO:0044248//cellular catabolic process;GO:0071840//cellular com
ENSG00000012124	0.03	0	2	0	0.02	2.02	CD22	CD22 antigen [Homo sapiens]	Environmental Information Processing;Organismal Systems	Immune system;Signaling molecules and interaction	ko04514//Cell adhesion molecules (CAMs);ko04514//Cell adhesion molecules (CAMs);ko04514//Cell adhesion molecules (CAMs);ko04662//B cell receptor signaling pathway;ko04662//B cell receptor signaling pathway;ko04662//B cell receptor signaling pathway;ko0464	K06467	GO:0031982//vesicle;GO:0016020//membrane;GO:0043227//membrane-bounded organelle;GO:0031988//membrane-bounded vesicle;GO:0005886//plasma membrane;GO:0043226//organelle;GO:0044464//cell part;GO:0071944//cell periphery;GO:0005623//cell	GO:0005488//binding	GO:0022610//biological adhesion
ENSG00000012171	2.78	2.47	4.47	3.01	2.57	3.57	SEMA3B	semaphorin-3B isoform 1 precursor [Homo sapiens]	Organismal Systems	Development	ko04360//Axon guidance	K06840	GO:0043229//intracellular organelle;GO:0005622//intracellular;GO:0043231//intracellular membrane-bounded organelle;GO:0043226//organelle;GO:0005623//cell;GO:0044464//cell part;GO:0043227//membrane-bounded organelle;GO:0044424//intracellular part	-	GO:0000902//cell morphogenesis;GO:0048667//cell morphogenesis involved in neuron differentiation;GO:0048856//anatomical structure development;GO:0032502//developmental process;GO:0061564//axon development;GO:0007154//cell communication;GO:0048869//cellula
ENSG00000012174	15.51	16.82	17.82	18.05	14.65	16.65	MBTPS2	membrane-bound transcription factor site-2 protease [Homo sapiens]	Genetic Information Processing	Folding, sorting and degradation	ko04141//Protein processing in endoplasmic reticulum	K07765	GO:0044422//organelle part;GO:0043227//membrane-bounded organelle;GO:0044464//cell part;GO:0012505//endomembrane system;GO:0044424//intracellular part;GO:0016020//membrane;GO:0043231//intracellular membrane-bounded organelle;GO:0005623//cell;GO:0044444//c	GO:0003824//catalytic activity;GO:0016787//hydrolase activity;GO:0043169//cation binding;GO:0043167//ion binding;GO:0005488//binding;GO:0070011//peptidase activity, acting on L-amino acid peptides;GO:0008233//peptidase activity;GO:0004175//endopeptidase a	GO:1901360//organic cyclic compound metabolic process;GO:0008152//metabolic process;GO:0071704//organic substance metabolic process;GO:0035966//response to topologically incorrect protein;GO:0044699//single-organism process;GO:1901615//organic hydroxy com
ENSG00000012211	14.25	17.02	18.02	12.72	13.04	15.04	PRICKLE3	prickle-like protein 3 isoform 1 [Homo sapiens]	-	-	-	-	-	GO:0046914//transition metal ion binding;GO:0043169//cation binding;GO:0005488//binding;GO:0043167//ion binding;GO:0046872//metal ion binding	-
ENSG00000012223	0	0.05	1.05	0	0.02	1.02	LTF	lactotransferrin isoform 1 preproprotein [Homo sapiens]	-	-	-	-	GO:0016023//cytoplasmic, membrane-bounded vesicle;GO:0044464//cell part;GO:0044422//organelle part;GO:0044421//extracellular region part;GO:0031974//membrane-enclosed lumen;GO:0043229//intracellular organelle;GO:0031988//membrane-bounded vesicle;GO:003013	GO:0008233//peptidase activity;GO:0019207//kinase regulator activity;GO:0030234//enzyme regulator activity;GO:0008047//enzyme activator activity;GO:0043167//ion binding;GO:0046914//transition metal ion binding;GO:0019209//kinase activator activity;GO:0030	GO:0012501//programmed cell death;GO:0052200//response to host defenses;GO:0035556//intracellular signal transduction;GO:0043085//positive regulation of catalytic activity;GO:0010646//regulation of cell communication;GO:0033674//positive regulation of kin
ENSG00000012232	14.2	14.21	15.21	15.03	14.11	15.11	EXTL3	exostosin-like 3 [Homo sapiens]	Metabolism	Global and Overview;Glycan biosynthesis and metabolism	ko01100//Metabolic pathways;ko01100//Metabolic pathways;ko01100//Metabolic pathways;ko01100//Metabolic pathways;ko01100//Metabolic pathways;ko00534//Glycosaminoglycan biosynthesis - heparan sulfate / heparin;ko00534//Glycosaminoglycan biosynthesis - hepar	K02370	GO:0098588//bounding membrane of organelle;GO:0016020//membrane;GO:0012505//endomembrane system;GO:0044425//membrane part;GO:0044444//cytoplasmic part;GO:0043231//intracellular membrane-bounded organelle;GO:0043227//membrane-bounded organelle;GO:0005737//	GO:0043167//ion binding;GO:0016758//transferase activity, transferring hexosyl groups;GO:0008375//acetylglucosaminyltransferase activity;GO:0008194//UDP-glycosyltransferase activity;GO:0043169//cation binding;GO:0003824//catalytic activity;GO:0005488//bin	GO:0030166//proteoglycan biosynthetic process;GO:0008152//metabolic process;GO:0044249//cellular biosynthetic process;GO:0035967//cellular response to topologically incorrect protein;GO:0071310//cellular response to organic substance;GO:0009059//macromole
ENSG00000012504	6.65	8.33	9.33	5.89	4.7	6.7	NR1H4	bile acid receptor isoform 2 [Homo sapiens]	Organismal Systems	Digestive system	ko04976//Bile secretion;ko04976//Bile secretion;ko04976//Bile secretion;ko04976//Bile secretion	K08537	GO:0005694//chromosome;GO:0070013//intracellular organelle lumen;GO:0044446//intracellular organelle part;GO:0005622//intracellular;GO:0043231//intracellular membrane-bounded organelle;GO:0043226//organelle;GO:0044454//nuclear chromosome part;GO:0000790//	GO:0003712//transcription cofactor activity;GO:0038023//signaling receptor activity;GO:0044212//transcription regulatory region DNA binding;GO:0003690//double-stranded DNA binding;GO:0003676//nucleic acid binding;GO:0008289//lipid binding;GO:0005496//ster	GO:0070887//cellular response to chemical stimulus;GO:0031326//regulation of cellular biosynthetic process;GO:0019627//urea metabolic process;GO:0048522//positive regulation of cellular process;GO:0048518//positive regulation of biological process;GO:1903
ENSG00000012660	59.1	61.92	63.92	58.35	58.35	60.35	ELOVL5	elongation of very long chain fatty acids protein 5 isoform 2 [Homo sapiens]	Metabolism	Lipid metabolism;Global and Overview	ko01110//Biosynthesis of secondary metabolites;ko01110//Biosynthesis of secondary metabolites;ko01110//Biosynthesis of secondary metabolites;ko01212//Fatty acid metabolism;ko01212//Fatty acid metabolism;ko01212//Fatty acid metabolism;ko01040//Biosynthesis	K10244	GO:0044424//intracellular part;GO:0043226//organelle;GO:0043227//membrane-bounded organelle;GO:0043231//intracellular membrane-bounded organelle;GO:0031224//intrinsic component of membrane;GO:0042175//nuclear outer membrane-endoplasmic reticulum membrane	GO:0003824//catalytic activity;GO:0004312//fatty acid synthase activity;GO:0016747//transferase activity, transferring acyl groups other than amino-acyl groups;GO:0016746//transferase activity, transferring acyl groups;GO:0005488//binding;GO:0016740//tran	GO:0006793//phosphorus metabolic process;GO:0008152//metabolic process;GO:0044763//single-organism cellular process;GO:0044255//cellular lipid metabolic process;GO:0016053//organic acid biosynthetic process;GO:0035337//fatty-acyl-CoA metabolic process;GO:
ENSG00000012779	0.09	0.07	2.07	0.13	0.09	1.09	ALOX5	arachidonate 5-lipoxygenase isoform 3 [Homo sapiens]	Organismal Systems;Metabolism	Endocrine system;Global and Overview;Lipid metabolism;Nervous system	ko01100//Metabolic pathways;ko04726//Serotonergic synapse;ko00590//Arachidonic acid metabolism;ko04913//Ovarian Steroidogenesis	K00461	GO:0005576//extracellular region;GO:0012505//endomembrane system;GO:0043227//membrane-bounded organelle;GO:0044464//cell part;GO:0005737//cytoplasm;GO:0043233//organelle lumen;GO:0044428//nuclear part;GO:0005634//nucleus;GO:0044446//intracellular organell	GO:0016701//oxidoreductase activity, acting on single donors with incorporation of molecular oxygen;GO:0043167//ion binding;GO:0046914//transition metal ion binding;GO:0016702//oxidoreductase activity, acting on single donors with incorporation of molecul	GO:0050896//response to stimulus;GO:0006631//fatty acid metabolic process;GO:0008610//lipid biosynthetic process;GO:0043436//oxoacid metabolic process;GO:0071704//organic substance metabolic process;GO:0016053//organic acid biosynthetic process;GO:0006636
ENSG00000012817	0	0	2	0	0	2	KDM5D	lysine-specific demethylase 5D isoform 2 [Homo sapiens]	-	-	-	-	GO:0005623//cell;GO:0044424//intracellular part;GO:0044464//cell part;GO:0043226//organelle;GO:0043229//intracellular organelle;GO:0005622//intracellular;GO:0043227//membrane-bounded organelle;GO:0043231//intracellular membrane-bounded organelle	GO:0046914//transition metal ion binding;GO:0005488//binding;GO:0016705//oxidoreductase activity, acting on paired donors, with incorporation or reduction of molecular oxygen;GO:0016741//transferase activity, transferring one-carbon groups;GO:0043169//cat	GO:0006482//protein demethylation;GO:0016569//covalent chromatin modification;GO:1902589//single-organism organelle organization;GO:0071840//cellular component organization or biogenesis;GO:0070988//demethylation;GO:0051276//chromosome organization;GO:000
ENSG00000012822	15.77	13.4	15.4	13.28	14.02	16.02	CALCOCO1	calcium binding and coiled-coil domain 1, isoform CRA_e [Homo sapiens]	-	-	-	-	GO:0005622//intracellular;GO:0043229//intracellular organelle;GO:0005623//cell;GO:0043227//membrane-bounded organelle;GO:0043226//organelle;GO:0043231//intracellular membrane-bounded organelle;GO:0044464//cell part;GO:0044424//intracellular part	GO:0003676//nucleic acid binding;GO:0001067//regulatory region nucleic acid binding;GO:1901363//heterocyclic compound binding;GO:0005515//protein binding;GO:0000989//transcription factor activity, transcription factor binding;GO:0097159//organic cyclic co	GO:0006725//cellular aromatic compound metabolic process;GO:0007165//signal transduction;GO:0044260//cellular macromolecule metabolic process;GO:0050896//response to stimulus;GO:0006351//transcription, DNA-templated;GO:0006139//nucleobase-containing compo
ENSG00000012963	6.69	6.71	8.71	8.52	6.73	7.73	UBR7	chromosome 14 open reading frame 130, isoform CRA_a [Homo sapiens]	-	-	-	-	-	GO:0003824//catalytic activity;GO:0043167//ion binding;GO:0043169//cation binding;GO:0046914//transition metal ion binding;GO:0019787//ubiquitin-like protein transferase activity;GO:0005488//binding;GO:0046872//metal ion binding;GO:0016740//transferase ac	GO:0070647//protein modification by small protein conjugation or removal;GO:0006464//cellular protein modification process;GO:0032446//protein modification by small protein conjugation;GO:0044260//cellular macromolecule metabolic process;GO:0043412//macro
ENSG00000012983	12.12	11.73	12.73	13.59	11.23	12.23	MAP4K5	mitogen-activated protein kinase kinase kinase kinase 5 [Homo sapiens]	-	-	-	-	-	-	-
ENSG00000013016	0.13	0.13	2.13	0.12	0.1	2.1	EHD3	EH domain-containing protein 3 [Homo sapiens]	Cellular Processes	Transport and catabolism	ko04144//Endocytosis	K12476	GO:0044440//endosomal part;GO:0044424//intracellular part;GO:0010008//endosome membrane;GO:0043226//organelle;GO:0005768//endosome;GO:0031982//vesicle;GO:0043229//intracellular organelle;GO:0031090//organelle membrane;GO:0016020//membrane;GO:0016023//cyto	GO:1901363//heterocyclic compound binding;GO:0005488//binding;GO:0036094//small molecule binding;GO:0046872//metal ion binding;GO:0043167//ion binding;GO:0032550//purine ribonucleoside binding;GO:0032549//ribonucleoside binding;GO:0001882//nucleoside bind	GO:0016043//cellular component organization;GO:0019693//ribose phosphate metabolic process;GO:0006725//cellular aromatic compound metabolic process;GO:0034655//nucleobase-containing compound catabolic process;GO:0071840//cellular component organization or
ENSG00000013275	154.8	150.6	152.6	154.65	172.85	174.85	PSMC4	26S protease regulatory subunit 6B isoform 1 [Homo sapiens]	Genetic Information Processing	Folding, sorting and degradation	ko03050//Proteasome	K03063	GO:0000502//proteasome complex;GO:0005634//nucleus;GO:0044446//intracellular organelle part;GO:0031974//membrane-enclosed lumen;GO:0044464//cell part;GO:0070013//intracellular organelle lumen;GO:0043231//intracellular membrane-bounded organelle;GO:0043227	GO:0036094//small molecule binding;GO:0001882//nucleoside binding;GO:0003824//catalytic activity;GO:0016787//hydrolase activity;GO:0001883//purine nucleoside binding;GO:0017111//nucleoside-triphosphatase activity;GO:0097367//carbohydrate derivative bindin	GO:0002474//antigen processing and presentation of peptide antigen via MHC class I;GO:0072521//purine-containing compound metabolic process;GO:0009154//purine ribonucleotide catabolic process;GO:0032268//regulation of cellular protein metabolic process;GO
ENSG00000013288	17.28	15.62	16.62	18.38	16.57	17.57	MAN2B2	epididymis-specific alpha-mannosidase isoform 1 precursor [Homo sapiens]	Metabolism	Glycan biosynthesis and metabolism	ko00511//Other glycan degradation;ko00511//Other glycan degradation	K12312	GO:0005623//cell;GO:0043229//intracellular organelle;GO:0005622//intracellular;GO:0005737//cytoplasm;GO:0043231//intracellular membrane-bounded organelle;GO:0043227//membrane-bounded organelle;GO:0000323//lytic vacuole;GO:0044464//cell part;GO:0044444//cy	GO:0004553//hydrolase activity, hydrolyzing O-glycosyl compounds;GO:0046914//transition metal ion binding;GO:0016787//hydrolase activity;GO:0016798//hydrolase activity, acting on glycosyl bonds;GO:0003824//catalytic activity;GO:0043169//cation binding;GO:	GO:0019318//hexose metabolic process;GO:0044281//small molecule metabolic process;GO:0044699//single-organism process;GO:0005975//carbohydrate metabolic process;GO:0071704//organic substance metabolic process;GO:0005996//monosaccharide metabolic process;G
ENSG00000013293	0	0	2	0	0	2	SLC7A14	probable cationic amino acid transporter [Homo sapiens]	-	-	-	-	GO:0016020//membrane;GO:0031224//intrinsic component of membrane;GO:0044425//membrane part	GO:0008514//organic anion transmembrane transporter activity;GO:0022857//transmembrane transporter activity;GO:0015075//ion transmembrane transporter activity;GO:0022892//substrate-specific transporter activity;GO:0005215//transporter activity;GO:0005342/	GO:0051336//regulation of hydrolase activity;GO:0065007//biological regulation;GO:0035304//regulation of protein dephosphorylation;GO:0050794//regulation of cellular process;GO:0060255//regulation of macromolecule metabolic process;GO:0031323//regulation
ENSG00000013297	0.16	0.16	1.16	0.21	0.1	2.1	CLDN11	claudin-11 isoform 1 [Homo sapiens]	Cellular Processes;Organismal Systems;Environmental Information Processing	Immune system;Cellular commiunity;Signaling molecules and interaction	ko04530//Tight junction;ko04530//Tight junction;ko04514//Cell adhesion molecules (CAMs);ko04514//Cell adhesion molecules (CAMs);ko04670//Leukocyte transendothelial migration;ko04670//Leukocyte transendothelial migration	K06087	GO:0005911//cell-cell junction;GO:0016020//membrane;GO:0030054//cell junction;GO:0044425//membrane part;GO:0043296//apical junction complex;GO:0031224//intrinsic component of membrane	GO:0005515//protein binding;GO:0005488//binding	GO:0048609//multicellular organismal reproductive process;GO:0009987//cellular process;GO:0007276//gamete generation;GO:0032502//developmental process;GO:0019953//sexual reproduction;GO:0044763//single-organism cellular process;GO:0048856//anatomical stru
ENSG00000013306	63.84	66.08	68.08	56.44	62.62	64.62	SLC25A39	solute carrier family 25 member 39 isoform b [Homo sapiens]	-	-	-	-	GO:0031967//organelle envelope;GO:0031090//organelle membrane;GO:0031224//intrinsic component of membrane;GO:0031975//envelope;GO:0044446//intracellular organelle part;GO:0044464//cell part;GO:0043229//intracellular organelle;GO:0005622//intracellular;GO:	-	GO:1901564//organonitrogen compound metabolic process;GO:1901566//organonitrogen compound biosynthetic process;GO:0044271//cellular nitrogen compound biosynthetic process;GO:1901576//organic substance biosynthetic process;GO:0044763//single-organism cellu
ENSG00000013364	22.66	19.49	20.49	17.99	21.14	23.14	MVP	major vault protein isoform G, partial [Homo sapiens]	-	-	-	-	GO:0044428//nuclear part;GO:0005634//nucleus;GO:0044446//intracellular organelle part;GO:0044464//cell part;GO:0005623//cell;GO:0043228//non-membrane-bounded organelle;GO:0043227//membrane-bounded organelle;GO:0044444//cytoplasmic part;GO:0005635//nuclear	GO:0019899//enzyme binding;GO:0019900//kinase binding;GO:0005515//protein binding;GO:0005488//binding;GO:0019902//phosphatase binding	GO:0019222//regulation of metabolic process;GO:0007165//signal transduction;GO:0010563//negative regulation of phosphorus metabolic process;GO:0043549//regulation of kinase activity;GO:0050658//RNA transport;GO:0051716//cellular response to stimulus;GO:00
ENSG00000013374	50.58	54.59	55.59	54.81	49.29	50.29	NUB1	NEDD8 ultimate buster 1 isoform 2 [Homo sapiens]	-	-	-	-	-	-	GO:0070647//protein modification by small protein conjugation or removal;GO:0034097//response to cytokine;GO:0071704//organic substance metabolic process;GO:0044267//cellular protein metabolic process;GO:0043412//macromolecule modification;GO:0009987//cel
ENSG00000013375	36.4	37.83	38.83	42.11	33.83	35.83	PGM3	phosphoacetylglucosamine mutase isoform 2 [Homo sapiens]	Metabolism	Carbohydrate metabolism;Global and Overview	ko01100//Metabolic pathways;ko01100//Metabolic pathways;ko01100//Metabolic pathways;ko01100//Metabolic pathways;ko01130//Biosynthesis of antibiotics;ko01130//Biosynthesis of antibiotics;ko01130//Biosynthesis of antibiotics;ko01130//Biosynthesis of antibio	K01836	-	-	-
ENSG00000013392	2.95	3.18	4.18	3.38	2.96	3.96	RWDD2A	RWD domain-containing protein 2A isoform a [Homo sapiens]	-	-	-	-	-	-	-
ENSG00000013441	12.16	12.97	13.97	10.61	10.17	11.17	CLK1	dual specificity protein kinase CLK1 isoform 2 [Homo sapiens]	-	-	-	-	GO:0044464//cell part;GO:0005622//intracellular;GO:0044424//intracellular part;GO:0005623//cell;GO:0043229//intracellular organelle;GO:0043227//membrane-bounded organelle;GO:0043226//organelle;GO:0043231//intracellular membrane-bounded organelle	GO:0032549//ribonucleoside binding;GO:0016772//transferase activity, transferring phosphorus-containing groups;GO:0097159//organic cyclic compound binding;GO:0001883//purine nucleoside binding;GO:0016740//transferase activity;GO:0016773//phosphotransferas	GO:0044260//cellular macromolecule metabolic process;GO:0034641//cellular nitrogen compound metabolic process;GO:0006468//protein phosphorylation;GO:0016310//phosphorylation;GO:0044699//single-organism process;GO:0043412//macromolecule modification;GO:004
ENSG00000013503	2.59	2.53	4.53	2.71	2.06	4.06	POLR3B	DNA-directed RNA polymerase III subunit RPC2 isoform 1 [Homo sapiens]	Genetic Information Processing;Metabolism;Organismal Systems	Immune system;Transcription;Nucleotide metabolism;Global and Overview	ko01100//Metabolic pathways;ko01100//Metabolic pathways;ko01100//Metabolic pathways;ko00230//Purine metabolism;ko00230//Purine metabolism;ko00230//Purine metabolism;ko00240//Pyrimidine metabolism;ko00240//Pyrimidine metabolism;ko00240//Pyrimidine metaboli	K03021	GO:0043229//intracellular organelle;GO:0031974//membrane-enclosed lumen;GO:0044451//nucleoplasm part;GO:0043227//membrane-bounded organelle;GO:0005622//intracellular;GO:0070013//intracellular organelle lumen;GO:0044464//cell part;GO:0031981//nuclear lumen	GO:0043167//ion binding;GO:0003676//nucleic acid binding;GO:0097367//carbohydrate derivative binding;GO:0016740//transferase activity;GO:0001882//nucleoside binding;GO:0016772//transferase activity, transferring phosphorus-containing groups;GO:0003824//ca	GO:0065007//biological regulation;GO:0001819//positive regulation of cytokine production;GO:0032479//regulation of type I interferon production;GO:0008152//metabolic process;GO:0031347//regulation of defense response;GO:0051240//positive regulation of mul
ENSG00000013523	1.95	1.81	3.81	1.7	2.02	4.02	ANGEL1	protein angel homolog 1 precursor [Homo sapiens]	-	-	-	-	-	-	-
ENSG00000013561	32.62	37.82	39.82	35.41	33.03	35.03	RNF14	E3 ubiquitin-protein ligase RNF14 isoform 1 [Homo sapiens]	-	-	-	-	GO:0044464//cell part;GO:0005623//cell;GO:0044424//intracellular part;GO:0043229//intracellular organelle;GO:0043226//organelle;GO:0043231//intracellular membrane-bounded organelle;GO:0043227//membrane-bounded organelle;GO:0005622//intracellular	GO:0046872//metal ion binding;GO:0016874//ligase activity;GO:0000988//transcription factor activity, protein binding;GO:0000989//transcription factor activity, transcription factor binding;GO:0043169//cation binding;GO:0005488//binding;GO:0035258//steroid	GO:0044763//single-organism cellular process;GO:0009755//hormone-mediated signaling pathway;GO:1901360//organic cyclic compound metabolic process;GO:0016070//RNA metabolic process;GO:0044249//cellular biosynthetic process;GO:0033993//response to lipid;GO:
ENSG00000013563	8.74	7.49	9.49	6.65	7.77	9.77	DNASE1L1	deoxyribonuclease-1-like 1 precursor [Homo sapiens]	-	-	-	-	GO:0043227//membrane-bounded organelle;GO:0043231//intracellular membrane-bounded organelle;GO:0044464//cell part;GO:0044424//intracellular part;GO:0043226//organelle;GO:0005623//cell;GO:0005622//intracellular;GO:0043229//intracellular organelle	GO:0003676//nucleic acid binding;GO:0016788//hydrolase activity, acting on ester bonds;GO:0016787//hydrolase activity;GO:0004518//nuclease activity;GO:0003824//catalytic activity;GO:0004519//endonuclease activity;GO:1901363//heterocyclic compound binding;	GO:1901360//organic cyclic compound metabolic process;GO:0006259//DNA metabolic process;GO:0034641//cellular nitrogen compound metabolic process;GO:0044238//primary metabolic process;GO:0044237//cellular metabolic process;GO:0009987//cellular process;GO:0
ENSG00000013573	19.95	16.97	17.97	19.61	19.66	21.66	DDX11	PREDICTED: probable ATP-dependent DNA helicase DDX11 isoform X13 [Homo sapiens]	-	-	-	-	GO:0043228//non-membrane-bounded organelle;GO:0043229//intracellular organelle;GO:0031974//membrane-enclosed lumen;GO:0044430//cytoskeletal part;GO:0070013//intracellular organelle lumen;GO:0044446//intracellular organelle part;GO:0005856//cytoskeleton;GO	GO:0051540//metal cluster binding;GO:0097367//carbohydrate derivative binding;GO:0003824//catalytic activity;GO:1901363//heterocyclic compound binding;GO:0032549//ribonucleoside binding;GO:0001882//nucleoside binding;GO:0043167//ion binding;GO:0097159//or	GO:0044237//cellular metabolic process;GO:0071704//organic substance metabolic process;GO:0033554//cellular response to stress;GO:1901575//organic substance catabolic process;GO:0072523//purine-containing compound catabolic process;GO:0009056//catabolic p
ENSG00000013583	62.54	61.36	63.36	53.77	58.55	60.55	HEBP1	heme-binding protein 1 [Homo sapiens]	-	-	-	-	GO:0043229//intracellular organelle;GO:0043231//intracellular membrane-bounded organelle;GO:0044464//cell part;GO:0005623//cell;GO:0005737//cytoplasm;GO:0044444//cytoplasmic part;GO:0005622//intracellular;GO:0043226//organelle;GO:0031982//vesicle;GO:00319	GO:1901363//heterocyclic compound binding;GO:0046906//tetrapyrrole binding;GO:0097159//organic cyclic compound binding;GO:0005488//binding	GO:0009987//cellular process;GO:0071704//organic substance metabolic process;GO:0006807//nitrogen compound metabolic process;GO:0044237//cellular metabolic process;GO:0033013//tetrapyrrole metabolic process;GO:0046483//heterocycle metabolic process;GO:190
ENSG00000013588	1.08	1.41	2.41	2.04	2.26	4.26	GPRC5A	retinoic acid-induced protein 3 [Homo sapiens]	-	-	-	-	GO:0016020//membrane;GO:0016021//integral component of membrane;GO:0031982//vesicle;GO:0044424//intracellular part;GO:0012506//vesicle membrane;GO:0031988//membrane-bounded vesicle;GO:0031224//intrinsic component of membrane;GO:0043231//intracellular memb	-	GO:0044700//single organism signaling;GO:0009987//cellular process;GO:0007154//cell communication;GO:0007166//cell surface receptor signaling pathway;GO:0044699//single-organism process;GO:0050789//regulation of biological process;GO:0007165//signal trans
ENSG00000013619	16.73	15.69	17.69	16.8	19.1	21.1	MAMLD1	mastermind-like domain-containing protein 1 isoform 2 [Homo sapiens]	-	-	-	-	GO:0043231//intracellular membrane-bounded organelle;GO:0043227//membrane-bounded organelle;GO:0005623//cell;GO:0043226//organelle;GO:0044424//intracellular part;GO:0044464//cell part;GO:0005622//intracellular;GO:0043229//intracellular organelle	-	GO:0009058//biosynthetic process;GO:0034641//cellular nitrogen compound metabolic process;GO:1901576//organic substance biosynthetic process;GO:0044237//cellular metabolic process;GO:0044699//single-organism process;GO:0032502//developmental process;GO:00
ENSG00000013725	0	0	1	0	0	1	CD6	T-cell differentiation antigen CD6 isoform 1 precursor [Homo sapiens]	Environmental Information Processing	Signaling molecules and interaction	ko04514//Cell adhesion molecules (CAMs);ko04514//Cell adhesion molecules (CAMs);ko04514//Cell adhesion molecules (CAMs)	K06456	GO:0044425//membrane part;GO:0031224//intrinsic component of membrane;GO:0016020//membrane;GO:0016021//integral component of membrane	GO:0005488//binding;GO:0060089//molecular transducer activity;GO:0019899//enzyme binding;GO:0005515//protein binding;GO:0019900//kinase binding;GO:0004872//receptor activity;GO:0038024//cargo receptor activity	GO:0016192//vesicle-mediated transport;GO:0051179//localization;GO:0022610//biological adhesion;GO:0051234//establishment of localization;GO:0006897//endocytosis;GO:0006810//transport
ENSG00000013810	117.4	106.59	108.59	111.09	124.34	126.34	TACC3	erythropoietin induced cDNA-1 transcript variant 2 [Homo sapiens]	Genetic Information Processing	Translation	ko03013//RNA transport	K14283	GO:0005856//cytoskeleton;GO:0044464//cell part;GO:0044424//intracellular part;GO:0043226//organelle;GO:0015630//microtubule cytoskeleton;GO:0005623//cell;GO:0044422//organelle part;GO:0005815//microtubule organizing center;GO:0005622//intracellular;GO:004	GO:0005515//protein binding;GO:0005488//binding	GO:0046822//regulation of nucleocytoplasmic transport;GO:0050789//regulation of biological process;GO:0060341//regulation of cellular localization;GO:0071840//cellular component organization or biogenesis;GO:0006996//organelle organization;GO:0048731//sys
ENSG00000014123	7.95	10.16	11.16	9.25	6.99	8.99	UFL1	E3 UFM1-protein ligase 1 [Homo sapiens]	-	-	-	-	GO:0005623//cell;GO:0043226//organelle;GO:0043231//intracellular membrane-bounded organelle;GO:0043227//membrane-bounded organelle;GO:0044464//cell part;GO:0044424//intracellular part;GO:0005622//intracellular;GO:0043229//intracellular organelle	GO:0003824//catalytic activity;GO:0016740//transferase activity;GO:0019787//ubiquitin-like protein transferase activity	GO:0050794//regulation of cellular process;GO:0033554//cellular response to stress;GO:2000113//negative regulation of cellular macromolecule biosynthetic process;GO:0051090//regulation of sequence-specific DNA binding transcription factor activity;GO:0051
ENSG00000014138	9.46	11.9	13.9	11.53	10.69	11.69	POLA2	DNA polymerase alpha subunit B [Homo sapiens]	Genetic Information Processing;Metabolism	Global and Overview;Nucleotide metabolism;Replication and repair	ko01100//Metabolic pathways;ko01100//Metabolic pathways;ko01100//Metabolic pathways;ko00230//Purine metabolism;ko00230//Purine metabolism;ko00230//Purine metabolism;ko00240//Pyrimidine metabolism;ko00240//Pyrimidine metabolism;ko00240//Pyrimidine metaboli	K02321	GO:0032991//macromolecular complex;GO:0031974//membrane-enclosed lumen;GO:0005623//cell;GO:0044424//intracellular part;GO:0044428//nuclear part;GO:0031981//nuclear lumen;GO:0005634//nucleus;GO:0044464//cell part;GO:0043233//organelle lumen;GO:0044422//org	GO:0003676//nucleic acid binding;GO:0005488//binding;GO:0034061//DNA polymerase activity;GO:0097159//organic cyclic compound binding;GO:0005515//protein binding;GO:0046983//protein dimerization activity;GO:1901363//heterocyclic compound binding;GO:0016740	GO:0044772//mitotic cell cycle phase transition;GO:0051170//nuclear import;GO:0071840//cellular component organization or biogenesis;GO:0022402//cell cycle process;GO:0065008//regulation of biological quality;GO:0071704//organic substance metabolic proces
ENSG00000014164	6.02	5.61	6.61	5.97	6.67	7.67	ZC3H3	zinc finger CCCH domain-containing protein 3 [Homo sapiens]	-	-	-	-	GO:0005623//cell;GO:0043227//membrane-bounded organelle;GO:0044424//intracellular part;GO:0044464//cell part;GO:0043229//intracellular organelle;GO:0043231//intracellular membrane-bounded organelle;GO:0043226//organelle;GO:0005622//intracellular	GO:0005488//binding;GO:0043167//ion binding;GO:0043169//cation binding	GO:0006913//nucleocytoplasmic transport;GO:0051028//mRNA transport;GO:0043170//macromolecule metabolic process;GO:0008152//metabolic process;GO:0071702//organic substance transport;GO:0031123//RNA 3'-end processing;GO:0044238//primary metabolic process;GO
ENSG00000014216	47.24	41.65	42.65	43.75	51.87	52.87	CAPN1	calpain 1, (mu/I) large subunit, isoform CRA_b [Homo sapiens]	Cellular Processes;Genetic Information Processing	Cell growth and death;Folding, sorting and degradation	ko04141//Protein processing in endoplasmic reticulum;ko04141//Protein processing in endoplasmic reticulum;ko04141//Protein processing in endoplasmic reticulum;ko04210//Apoptosis;ko04210//Apoptosis;ko04210//Apoptosis	K01367	GO:0005737//cytoplasm;GO:0016020//membrane;GO:0044424//intracellular part;GO:0005622//intracellular;GO:0043226//organelle;GO:0031988//membrane-bounded vesicle;GO:0005623//cell;GO:0031982//vesicle;GO:0043227//membrane-bounded organelle;GO:0044444//cytoplas	GO:0043167//ion binding;GO:0070011//peptidase activity, acting on L-amino acid peptides;GO:0005488//binding;GO:0008233//peptidase activity;GO:0008234//cysteine-type peptidase activity;GO:0003824//catalytic activity;GO:0046872//metal ion binding;GO:0043169	GO:0010467//gene expression;GO:0071840//cellular component organization or biogenesis;GO:0009056//catabolic process;GO:0043170//macromolecule metabolic process;GO:0044699//single-organism process;GO:0051604//protein maturation;GO:0016043//cellular compone
ENSG00000014257	0.12	0	1	0	0	2	ACPP	prostatic acid phosphatase isoform PAP precursor [Homo sapiens]	-	-	-	-	GO:0016020//membrane;GO:0005795//Golgi stack;GO:0005768//endosome;GO:0005764//lysosome;GO:0031224//intrinsic component of membrane;GO:0044444//cytoplasmic part;GO:0031984//organelle subcompartment;GO:0044464//cell part;GO:0005794//Golgi apparatus;GO:00444	GO:0016787//hydrolase activity;GO:0005515//protein binding;GO:0016788//hydrolase activity, acting on ester bonds;GO:0016791//phosphatase activity;GO:0042578//phosphoric ester hydrolase activity;GO:0008252//nucleotidase activity;GO:0003993//acid phosphatas	GO:1901657//glycosyl compound metabolic process;GO:0035587//purinergic receptor signaling pathway;GO:0050877//neurological system process;GO:0019637//organophosphate metabolic process;GO:1901564//organonitrogen compound metabolic process;GO:0050794//regul
ENSG00000014641	141.44	152.26	154.26	133.32	133.86	135.86	MDH1	malate dehydrogenase, cytoplasmic isoform MDH1 [Homo sapiens]	Metabolism;Organismal Systems	Excretory system;Amino acid metabolism;Global and Overview;Carbohydrate metabolism	ko01100//Metabolic pathways;ko01100//Metabolic pathways;ko01100//Metabolic pathways;ko01100//Metabolic pathways;ko01110//Biosynthesis of secondary metabolites;ko01110//Biosynthesis of secondary metabolites;ko01110//Biosynthesis of secondary metabolites;ko	K00025	GO:0043232//intracellular non-membrane-bounded organelle;GO:0043229//intracellular organelle;GO:0043226//organelle;GO:0005815//microtubule organizing center;GO:0043231//intracellular membrane-bounded organelle;GO:0005737//cytoplasm;GO:0005856//cytoskeleto	GO:0005488//binding;GO:0036094//small molecule binding;GO:0016614//oxidoreductase activity, acting on CH-OH group of donors;GO:0016615//malate dehydrogenase activity;GO:0016616//oxidoreductase activity, acting on the CH-OH group of donors, NAD or NADP as	GO:0006082//organic acid metabolic process;GO:0006796//phosphate-containing compound metabolic process;GO:0008152//metabolic process;GO:0046496//nicotinamide nucleotide metabolic process;GO:0019752//carboxylic acid metabolic process;GO:0015980//energy der
ENSG00000014824	5.43	6.31	8.31	6.12	4.85	6.85	SLC30A9	zinc transporter 9 [Homo sapiens]	-	-	-	-	GO:0016020//membrane;GO:0005622//intracellular;GO:0043227//membrane-bounded organelle;GO:0044464//cell part;GO:0043231//intracellular membrane-bounded organelle;GO:0044424//intracellular part;GO:0044425//membrane part;GO:0043232//intracellular non-membran	GO:0005215//transporter activity;GO:0000988//transcription factor activity, protein binding;GO:0005102//receptor binding;GO:0003712//transcription cofactor activity;GO:0001071//nucleic acid binding transcription factor activity;GO:0003713//transcription c	GO:0050896//response to stimulus;GO:0009059//macromolecule biosynthetic process;GO:0006807//nitrogen compound metabolic process;GO:0006259//DNA metabolic process;GO:0008152//metabolic process;GO:0006725//cellular aromatic compound metabolic process;GO:003
ENSG00000014914	0.91	0.59	1.59	0.61	0.51	2.51	MTMR11	myotubularin-related protein 11 isoform b [Homo sapiens]	-	-	-	-	-	GO:0003824//catalytic activity;GO:0016787//hydrolase activity;GO:0016788//hydrolase activity, acting on ester bonds;GO:0042578//phosphoric ester hydrolase activity	-
ENSG00000014919	11.07	12.15	13.15	10.86	11.3	12.3	COX15	cytochrome c oxidase assembly protein COX15 homolog isoform 2 [Homo sapiens]	Metabolism	Energy metabolism;Global and Overview;Metabolism of cofactors and vitamins	ko01100//Metabolic pathways;ko01100//Metabolic pathways;ko01110//Biosynthesis of secondary metabolites;ko01110//Biosynthesis of secondary metabolites;ko00190//Oxidative phosphorylation;ko00190//Oxidative phosphorylation;ko00860//Porphyrin and chlorophyll	K02259	GO:0043227//membrane-bounded organelle;GO:0044446//intracellular organelle part;GO:0043229//intracellular organelle;GO:0044464//cell part;GO:0031224//intrinsic component of membrane;GO:0044425//membrane part;GO:0031967//organelle envelope;GO:0005740//mito	GO:0003824//catalytic activity;GO:0009055//electron carrier activity;GO:0016491//oxidoreductase activity	GO:0034641//cellular nitrogen compound metabolic process;GO:0006091//generation of precursor metabolites and energy;GO:0006778//porphyrin-containing compound metabolic process;GO:0033013//tetrapyrrole metabolic process;GO:0006783//heme biosynthetic proces
ENSG00000015133	2.26	2.45	3.45	3.26	2.85	3.85	CCDC88C	PREDICTED: protein Daple isoform X1 [Homo sapiens]	-	-	-	-	-	GO:0005515//protein binding;GO:0005488//binding;GO:0019904//protein domain specific binding	GO:0050789//regulation of biological process;GO:0031647//regulation of protein stability;GO:0050896//response to stimulus;GO:0065008//regulation of biological quality;GO:0016043//cellular component organization;GO:0043933//macromolecular complex subunit o
ENSG00000015153	3.37	4.21	5.21	4.61	4.19	5.19	YAF2	YY1-associated factor 2 isoform 1 [Homo sapiens]	-	-	-	-	GO:0043227//membrane-bounded organelle;GO:0043229//intracellular organelle;GO:0005623//cell;GO:0005622//intracellular;GO:0044424//intracellular part;GO:0044464//cell part;GO:0043226//organelle;GO:0043231//intracellular membrane-bounded organelle	GO:0000988//transcription factor activity, protein binding;GO:0003712//transcription cofactor activity;GO:0043167//ion binding;GO:0043169//cation binding;GO:0046914//transition metal ion binding;GO:0005488//binding;GO:0000989//transcription factor activit	GO:0006807//nitrogen compound metabolic process;GO:0009058//biosynthetic process;GO:0009059//macromolecule biosynthetic process;GO:0034641//cellular nitrogen compound metabolic process;GO:1901360//organic cyclic compound metabolic process;GO:0009987//cell
ENSG00000015171	10.84	11.68	13.68	12.54	11.94	13.94	ZMYND11	zinc finger MYND domain-containing protein 11 isoform f [Homo sapiens]	-	-	-	-	GO:0005623//cell;GO:0043231//intracellular membrane-bounded organelle;GO:0043229//intracellular organelle;GO:0043227//membrane-bounded organelle;GO:0044424//intracellular part;GO:0044464//cell part;GO:0005622//intracellular;GO:0043228//non-membrane-bounde	GO:0003676//nucleic acid binding;GO:0005488//binding;GO:0046872//metal ion binding;GO:1901363//heterocyclic compound binding;GO:0042393//histone binding;GO:0000989//transcription factor activity, transcription factor binding;GO:0005515//protein binding;GO	GO:0023057//negative regulation of signaling;GO:0032774//RNA biosynthetic process;GO:0019219//regulation of nucleobase-containing compound metabolic process;GO:0006796//phosphate-containing compound metabolic process;GO:0016070//RNA metabolic process;GO:0
ENSG00000015285	0.19	0.26	1.26	0.3	0.31	1.31	WAS	PREDICTED: wiskott-Aldrich syndrome protein isoform X1 [Homo sapiens]	Cellular Processes;Organismal Systems	Cellular commiunity;Cell motility;Immune system;Transport and catabolism	ko04144//Endocytosis;ko04810//Regulation of actin cytoskeleton;ko04062//Chemokine signaling pathway;ko04520//Adherens junction;ko04666//Fc gamma R-mediated phagocytosis	K05747	GO:0043227//membrane-bounded organelle;GO:0043228//non-membrane-bounded organelle;GO:0044422//organelle part;GO:0031982//vesicle;GO:0031988//membrane-bounded vesicle;GO:0005622//intracellular;GO:0043232//intracellular non-membrane-bounded organelle;GO:003	GO:0060589//nucleoside-triphosphatase regulator activity;GO:0030234//enzyme regulator activity;GO:0030695//GTPase regulator activity;GO:0098772//molecular function regulator;GO:0005515//protein binding;GO:0005488//binding	GO:0032502//developmental process;GO:0050851//antigen receptor-mediated signaling pathway;GO:0045321//leukocyte activation;GO:0007599//hemostasis;GO:0016043//cellular component organization;GO:0002376//immune system process;GO:0051234//establishment of lo
ENSG00000015413	0.03	0	1	0	0	2	DPEP1	PREDICTED: dipeptidase 1 isoform X2 [Homo sapiens]	-	-	-	-	GO:0043226//organelle;GO:0005886//plasma membrane;GO:0016020//membrane;GO:0005623//cell;GO:0005902//microvillus;GO:0043227//membrane-bounded organelle;GO:0044464//cell part;GO:0071944//cell periphery;GO:0098858//actin-based cell projection;GO:0005576//ext	GO:0005488//binding;GO:0008235//metalloexopeptidase activity;GO:0003824//catalytic activity;GO:0061134//peptidase regulator activity;GO:0070011//peptidase activity, acting on L-amino acid peptides;GO:0035091//phosphatidylinositol binding;GO:0008233//pepti	GO:0044699//single-organism process;GO:0070887//cellular response to chemical stimulus;GO:0034614//cellular response to reactive oxygen species;GO:0009987//cellular process;GO:0044248//cellular catabolic process;GO:0006950//response to stress;GO:0019752//
ENSG00000015475	97.84	89.85	91.85	80.33	89.13	91.13	BID	BH3-interacting domain death agonist isoform 1 [Homo sapiens]	Environmental Information Processing;Cellular Processes;Organismal Systems	Cell growth and death;Immune system;Signal transduction	ko04071//Sphingolipid signaling pathway;ko04071//Sphingolipid signaling pathway;ko04071//Sphingolipid signaling pathway;ko04071//Sphingolipid signaling pathway;ko04650//Natural killer cell mediated cytotoxicity;ko04650//Natural killer cell mediated cytoto	K04726	GO:0043227//membrane-bounded organelle;GO:0031301//integral component of organelle membrane;GO:0043226//organelle;GO:0005737//cytoplasm;GO:0044464//cell part;GO:0044422//organelle part;GO:0044444//cytoplasmic part;GO:0016020//membrane;GO:0043231//intracel	GO:0005515//protein binding;GO:0044389//ubiquitin-like protein ligase binding;GO:0005102//receptor binding;GO:0019899//enzyme binding;GO:0005126//cytokine receptor binding;GO:0032813//tumor necrosis factor receptor superfamily binding;GO:0005488//binding	GO:0008283//cell proliferation;GO:1901987//regulation of cell cycle phase transition;GO:0010942//positive regulation of cell death;GO:2001233//regulation of apoptotic signaling pathway;GO:0048584//positive regulation of response to stimulus;GO:0050896//re
ENSG00000015479	73.36	91.94	92.94	91.6	61.42	63.42	MATR3	matrin-3 isoform a [Homo sapiens]	-	-	-	-	GO:0031974//membrane-enclosed lumen;GO:0005634//nucleus;GO:0043231//intracellular membrane-bounded organelle;GO:0005622//intracellular;GO:0044422//organelle part;GO:0043226//organelle;GO:0044464//cell part;GO:0005623//cell;GO:0043233//organelle lumen;GO:0	GO:0003676//nucleic acid binding;GO:0043167//ion binding;GO:1901363//heterocyclic compound binding;GO:0005488//binding;GO:0046872//metal ion binding;GO:0046914//transition metal ion binding;GO:0043169//cation binding;GO:0097159//organic cyclic compound bi	-
ENSG00000015520	7.57	7.13	8.13	6.12	6.74	7.74	NPC1L1	Niemann-Pick C1-like protein 1 isoform 1 precursor [Homo sapiens]	Organismal Systems	Digestive system	ko04975//Fat digestion and absorption	K14461	GO:0031090//organelle membrane;GO:0043226//organelle;GO:0031224//intrinsic component of membrane;GO:0005903//brush border;GO:0031982//vesicle;GO:0098862//cluster of actin-based cell projections;GO:0031988//membrane-bounded vesicle;GO:0016020//membrane;GO:	GO:0060089//molecular transducer activity;GO:0004872//receptor activity;GO:0005515//protein binding;GO:0038023//signaling receptor activity;GO:0019899//enzyme binding;GO:0017016//Ras GTPase binding;GO:0051020//GTPase binding;GO:0017022//myosin binding;GO:	GO:0044765//single-organism transport;GO:0015918//sterol transport;GO:0071702//organic substance transport;GO:0006810//transport;GO:0043170//macromolecule metabolic process;GO:0008152//metabolic process;GO:0044699//single-organism process;GO:0044710//sing
ENSG00000015532	9.33	8.48	9.48	8.56	8.37	9.37	XYLT2	xylosyltransferase 2 [Homo sapiens]	Metabolism	Global and Overview;Glycan biosynthesis and metabolism	ko01100//Metabolic pathways;ko01100//Metabolic pathways;ko01100//Metabolic pathways;ko00534//Glycosaminoglycan biosynthesis - heparan sulfate / heparin;ko00534//Glycosaminoglycan biosynthesis - heparan sulfate / heparin;ko00534//Glycosaminoglycan biosynth	K00771	GO:0043226//organelle;GO:0043227//membrane-bounded organelle;GO:0044446//intracellular organelle part;GO:0044422//organelle part;GO:0044425//membrane part;GO:0031224//intrinsic component of membrane;GO:0044444//cytoplasmic part;GO:0044464//cell part;GO:00	GO:0016740//transferase activity;GO:0008194//UDP-glycosyltransferase activity;GO:0042285//xylosyltransferase activity;GO:0003824//catalytic activity;GO:0016763//transferase activity, transferring pentosyl groups;GO:0035252//UDP-xylosyltransferase activity	GO:0009101//glycoprotein biosynthetic process;GO:0044699//single-organism process;GO:0019538//protein metabolic process;GO:0006029//proteoglycan metabolic process;GO:0009058//biosynthetic process;GO:0044711//single-organism biosynthetic process;GO:0044260
ENSG00000015568	2.85	9.16	10.16	3.69	4.72	6.72	RGPD5	RANBP2-like and GRIP domain-containing protein 5/6 isoform 2 [Homo sapiens]	Genetic Information Processing	Translation	ko03013//RNA transport;ko03013//RNA transport;ko03013//RNA transport	K12172	GO:0005635//nuclear envelope;GO:0005622//intracellular;GO:0016234//inclusion body;GO:0031967//organelle envelope;GO:0043227//membrane-bounded organelle;GO:0005623//cell;GO:0005634//nucleus;GO:0031975//envelope;GO:0044428//nuclear part;GO:0043231//intracel	GO:1901363//heterocyclic compound binding;GO:0005488//binding;GO:0043169//cation binding;GO:0016853//isomerase activity;GO:0046872//metal ion binding;GO:0016859//cis-trans isomerase activity;GO:0005515//protein binding;GO:0017016//Ras GTPase binding;GO:00	GO:0071704//organic substance metabolic process;GO:0071702//organic substance transport;GO:0032446//protein modification by small protein conjugation;GO:0050657//nucleic acid transport;GO:0008645//hexose transport;GO:0006464//cellular protein modification
ENSG00000015592	0	0.13	1.13	0	0.03	1.03	STMN4	stathmin-4 isoform 1 [Homo sapiens]	-	-	-	-	GO:0044464//cell part;GO:0044424//intracellular part;GO:0043229//intracellular organelle;GO:0005622//intracellular;GO:0043227//membrane-bounded organelle;GO:0042995//cell projection;GO:0043005//neuron projection;GO:0005623//cell;GO:0097458//neuron part;GO	-	GO:1902589//single-organism organelle organization;GO:0071840//cellular component organization or biogenesis;GO:0009987//cellular process;GO:0000226//microtubule cytoskeleton organization;GO:0016043//cellular component organization;GO:0044763//single-orga
ENSG00000015676	13.17	13.19	14.19	12.51	13.06	15.06	NUDCD3	nudC domain-containing protein 3 [Homo sapiens]	-	-	-	-	-	-	-
ENSG00000016082	0.24	0.28	1.28	0.14	0.27	2.27	ISL1	ISL-1 [Homo sapiens]	Cellular Processes	Cellular commiunity	ko04550//Signaling pathways regulating pluripotency of stem cells	K09370	GO:0043229//intracellular organelle;GO:0043231//intracellular membrane-bounded organelle;GO:0005622//intracellular;GO:0044424//intracellular part;GO:0043226//organelle;GO:0044464//cell part;GO:0043227//membrane-bounded organelle;GO:0005623//cell	GO:0001071//nucleic acid binding transcription factor activity;GO:1990837//sequence-specific double-stranded DNA binding;GO:0001067//regulatory region nucleic acid binding;GO:0003676//nucleic acid binding;GO:0043169//cation binding;GO:0001085//RNA polymer	GO:0032774//RNA biosynthetic process;GO:0032611//interleukin-1 beta production;GO:0009790//embryo development;GO:0051240//positive regulation of multicellular organismal process;GO:0030900//forebrain development;GO:0050794//regulation of cellular process;
ENSG00000016391	7.37	4.73	6.73	6.32	4.9	5.9	CHDH	choline dehydrogenase, mitochondrial [Homo sapiens]	Metabolism	Global and Overview;Amino acid metabolism	ko01100//Metabolic pathways;ko00260//Glycine, serine and threonine metabolism	K00108	GO:0044422//organelle part;GO:0031975//envelope;GO:0031090//organelle membrane;GO:0005623//cell;GO:0044424//intracellular part;GO:0019866//organelle inner membrane;GO:0005622//intracellular;GO:0016020//membrane;GO:0043229//intracellular organelle;GO:00444	GO:0097159//organic cyclic compound binding;GO:0016614//oxidoreductase activity, acting on CH-OH group of donors;GO:1901265//nucleoside phosphate binding;GO:0003824//catalytic activity;GO:1901363//heterocyclic compound binding;GO:0016491//oxidoreductase a	GO:0044237//cellular metabolic process;GO:0071704//organic substance metabolic process;GO:0044281//small molecule metabolic process;GO:1901615//organic hydroxy compound metabolic process;GO:0034641//cellular nitrogen compound metabolic process;GO:1901564/
ENSG00000016402	0.13	0.14	2.14	0.12	0.18	1.18	IL20RA	interleukin-20 receptor subunit alpha isoform 2 [Homo sapiens]	Environmental Information Processing	Signaling molecules and interaction;Signal transduction	ko04060//Cytokine-cytokine receptor interaction;ko04060//Cytokine-cytokine receptor interaction;ko04060//Cytokine-cytokine receptor interaction;ko04630//Jak-STAT signaling pathway;ko04630//Jak-STAT signaling pathway;ko04630//Jak-STAT signaling pathway	K05136	GO:0031224//intrinsic component of membrane;GO:0044425//membrane part;GO:0016020//membrane	GO:0019955//cytokine binding;GO:0005515//protein binding;GO:0005488//binding	GO:0050789//regulation of biological process;GO:0023052//signaling;GO:0023056//positive regulation of signaling;GO:0009966//regulation of signal transduction;GO:0044699//single-organism process;GO:0007166//cell surface receptor signaling pathway;GO:000996
ENSG00000016490	0	0	2	0	0	2	CLCA1	calcium-activated chloride channel regulator 1 precursor [Homo sapiens]	Organismal Systems	Endocrine system;Digestive system	ko04972//Pancreatic secretion;ko04924//Renin secretion	K05027	GO:0005623//cell;GO:0030659//cytoplasmic vesicle membrane;GO:0098805//whole membrane;GO:0098588//bounding membrane of organelle;GO:0005622//intracellular;GO:0016020//membrane;GO:0044425//membrane part;GO:0099503//secretory vesicle;GO:0016023//cytoplasmic,	GO:0022803//passive transmembrane transporter activity;GO:0008509//anion transmembrane transporter activity;GO:0005253//anion channel activity;GO:0022838//substrate-specific channel activity;GO:0022857//transmembrane transporter activity;GO:0005216//ion c	GO:0006811//ion transport;GO:0072511//divalent inorganic cation transport;GO:0006821//chloride transport;GO:0006812//cation transport;GO:0044765//single-organism transport;GO:0001666//response to hypoxia;GO:0070482//response to oxygen levels;GO:0051179//l
ENSG00000016602	0	0	1	0.01	0	1	CLCA4	calcium-activated chloride channel regulator 4 precursor [Homo sapiens]	Organismal Systems	Endocrine system;Digestive system	ko04972//Pancreatic secretion;ko04924//Renin secretion	K05030	GO:0005623//cell;GO:0016021//integral component of membrane;GO:0016020//membrane;GO:0071944//cell periphery;GO:0005886//plasma membrane;GO:0031224//intrinsic component of membrane;GO:0044425//membrane part;GO:0044464//cell part	-	GO:0006821//chloride transport;GO:0015698//inorganic anion transport;GO:0006810//transport;GO:0006820//anion transport;GO:0051179//localization;GO:0051234//establishment of localization;GO:0006811//ion transport;GO:0044699//single-organism process;GO:0044
ENSG00000016864	14.34	16.13	18.13	14.58	13.92	15.92	GLT8D1	glycosyltransferase 8 domain-containing protein 1 [Homo sapiens]	-	-	-	-	GO:0043229//intracellular organelle;GO:0044464//cell part;GO:0044425//membrane part;GO:0043231//intracellular membrane-bounded organelle;GO:0044424//intracellular part;GO:0005623//cell;GO:0005622//intracellular;GO:0016020//membrane;GO:0043227//membrane-bo	GO:0016740//transferase activity;GO:0003824//catalytic activity	-
ENSG00000017260	24.02	21.61	22.61	28.44	20.61	22.61	ATP2C1	calcium-transporting ATPase type 2C member 1 isoform 2b [Homo sapiens]	-	-	-	-	GO:0043227//membrane-bounded organelle;GO:0044446//intracellular organelle part;GO:0005794//Golgi apparatus;GO:0005622//intracellular;GO:0044422//organelle part;GO:0044464//cell part;GO:0012505//endomembrane system;GO:0005623//cell;GO:0044425//membrane pa	GO:0043492//ATPase activity, coupled to movement of substances;GO:0042623//ATPase activity, coupled;GO:0022892//substrate-specific transporter activity;GO:0005215//transporter activity;GO:0016462//pyrophosphatase activity;GO:0016787//hydrolase activity;GO	GO:0050896//response to stimulus;GO:0006793//phosphorus metabolic process;GO:0030003//cellular cation homeostasis;GO:0098771//inorganic ion homeostasis;GO:0044238//primary metabolic process;GO:0034641//cellular nitrogen compound metabolic process;GO:00068
ENSG00000017427	0.1	0.07	2.07	0.09	0.01	1.01	IGF1	insulin-like growth factor I isoform 1 preproprotein [Homo sapiens]	Cellular Processes;Organismal Systems;Environmental Information Processing	Cellular commiunity;Cell growth and death;Excretory system;Signal transduction;Nervous system;Aging;Sensory system;Endocrine system	ko04151//PI3K-Akt signaling pathway;ko04151//PI3K-Akt signaling pathway;ko04151//PI3K-Akt signaling pathway;ko04014//Ras signaling pathway;ko04014//Ras signaling pathway;ko04014//Ras signaling pathway;ko04015//Rap1 signaling pathway;ko04015//Rap1 signalin	K05459	GO:0044464//cell part;GO:0005622//intracellular;GO:0030141//secretory granule;GO:0005737//cytoplasm;GO:0016020//membrane;GO:0099503//secretory vesicle;GO:0031988//membrane-bounded vesicle;GO:0044424//intracellular part;GO:0044444//cytoplasmic part;GO:0031	GO:0005102//receptor binding;GO:0005515//protein binding;GO:0005488//binding	GO:0016477//cell migration;GO:0030323//respiratory tube development;GO:0010033//response to organic substance;GO:0051186//cofactor metabolic process;GO:0019220//regulation of phosphate metabolic process;GO:0050878//regulation of body fluid levels;GO:00434
ENSG00000017483	0.38	0.4	1.4	0.05	0.28	1.28	SLC38A5	PREDICTED: sodium-coupled neutral amino acid transporter 5 isoform X5 [Homo sapiens]	Organismal Systems	Nervous system	ko04727//GABAergic synapse;ko04727//GABAergic synapse	K14992	GO:0044425//membrane part;GO:0031224//intrinsic component of membrane;GO:0016020//membrane	-	GO:0071702//organic substance transport;GO:0015711//organic anion transport;GO:0009987//cellular process;GO:0006820//anion transport;GO:0046942//carboxylic acid transport;GO:0015849//organic acid transport;GO:0006811//ion transport;GO:0006810//transport;G
ENSG00000017797	16.97	18.83	19.83	19.69	15.46	16.46	RALBP1	ralA-binding protein 1 [Homo sapiens]	Environmental Information Processing	Signal transduction	ko04014//Ras signaling pathway;ko04014//Ras signaling pathway	K08773	GO:0005623//cell;GO:0044444//cytoplasmic part;GO:0044424//intracellular part;GO:0005737//cytoplasm;GO:0044464//cell part;GO:0005622//intracellular	GO:0003824//catalytic activity;GO:0016817//hydrolase activity, acting on acid anhydrides;GO:0017048//Rho GTPase binding;GO:0042623//ATPase activity, coupled;GO:0008047//enzyme activator activity;GO:0030234//enzyme regulator activity;GO:0019899//enzyme bin	GO:0051234//establishment of localization;GO:0043087//regulation of GTPase activity;GO:0065009//regulation of molecular function;GO:0009893//positive regulation of metabolic process;GO:0044093//positive regulation of molecular function;GO:0043085//positiv
ENSG00000018189	4.48	5.4	6.4	5.17	3.26	4.26	RUFY3	PREDICTED: protein RUFY3 isoform X9 [Homo sapiens]	-	-	-	-	GO:0097458//neuron part;GO:0005623//cell;GO:0042995//cell projection;GO:0044464//cell part;GO:0043005//neuron projection	-	GO:0007275//multicellular organism development;GO:0032502//developmental process;GO:0000902//cell morphogenesis;GO:0032501//multicellular organismal process;GO:0007409//axonogenesis;GO:0022008//neurogenesis;GO:0048667//cell morphogenesis involved in neuro
ENSG00000018236	5.6	6.26	8.26	6.79	4.72	6.72	CNTN1	contactin-1 isoform 3 precursor [Homo sapiens]	Environmental Information Processing	Signaling molecules and interaction	ko04514//Cell adhesion molecules (CAMs);ko04514//Cell adhesion molecules (CAMs);ko04514//Cell adhesion molecules (CAMs);ko04514//Cell adhesion molecules (CAMs)	K06759	GO:0044425//membrane part;GO:0031224//intrinsic component of membrane;GO:0016020//membrane	GO:0005488//binding	GO:0048858//cell projection morphogenesis;GO:0060322//head development;GO:0048812//neuron projection morphogenesis;GO:0032989//cellular component morphogenesis;GO:0009653//anatomical structure morphogenesis;GO:0007154//cell communication;GO:0048468//cell
ENSG00000018280	0.05	0.06	1.06	0.04	0.09	1.09	SLC11A1	natural resistance-associated macrophage protein 1 [Homo sapiens]	Organismal Systems;Cellular Processes	Digestive system;Transport and catabolism	ko04142//Lysosome;ko04978//Mineral absorption	K12347	GO:0043231//intracellular membrane-bounded organelle;GO:0043226//organelle;GO:0098805//whole membrane;GO:0030659//cytoplasmic vesicle membrane;GO:0044464//cell part;GO:0043227//membrane-bounded organelle;GO:0012505//endomembrane system;GO:0044444//cytopla	GO:0015075//ion transmembrane transporter activity;GO:0022890//inorganic cation transmembrane transporter activity;GO:0046983//protein dimerization activity;GO:0005215//transporter activity;GO:0046915//transition metal ion transmembrane transporter activi	GO:0009987//cellular process;GO:0009893//positive regulation of metabolic process;GO:0016070//RNA metabolic process;GO:0048584//positive regulation of response to stimulus;GO:0006875//cellular metal ion homeostasis;GO:0044419//interspecies interaction bet
ENSG00000018408	7.77	7.7	8.7	9.8	8.45	10.45	WWTR1	WW domain-containing transcription regulator protein 1 [Homo sapiens]	Environmental Information Processing	Signal transduction	ko04390//Hippo signaling pathway;ko04390//Hippo signaling pathway;ko04390//Hippo signaling pathway;ko04390//Hippo signaling pathway	K16820	GO:0032991//macromolecular complex;GO:0044444//cytoplasmic part;GO:0044446//intracellular organelle part;GO:0005737//cytoplasm;GO:0043233//organelle lumen;GO:0043234//protein complex;GO:0043226//organelle;GO:0005623//cell;GO:0031974//membrane-enclosed lum	GO:0046983//protein dimerization activity;GO:0003712//transcription cofactor activity;GO:0000989//transcription factor activity, transcription factor binding;GO:0005488//binding;GO:0000988//transcription factor activity, protein binding;GO:0005515//protei	GO:0008283//cell proliferation;GO:0010467//gene expression;GO:0051169//nuclear transport;GO:0000904//cell morphogenesis involved in differentiation;GO:0031324//negative regulation of cellular metabolic process;GO:0051716//cellular response to stimulus;GO:
ENSG00000018510	31.02	36.94	38.94	39.94	35.37	36.37	AGPS	alkyldihydroxyacetonephosphate synthase, peroxisomal precursor [Homo sapiens]	Cellular Processes;Metabolism	Transport and catabolism;Lipid metabolism;Global and Overview	ko01100//Metabolic pathways;ko01100//Metabolic pathways;ko04146//Peroxisome;ko04146//Peroxisome;ko00565//Ether lipid metabolism;ko00565//Ether lipid metabolism	K00803	GO:0042579//microbody;GO:0043229//intracellular organelle;GO:0044424//intracellular part;GO:0044422//organelle part;GO:0005622//intracellular;GO:0043231//intracellular membrane-bounded organelle;GO:0005623//cell;GO:0043226//organelle;GO:0044464//cell part	GO:0043168//anion binding;GO:0097159//organic cyclic compound binding;GO:0000166//nucleotide binding;GO:0043167//ion binding;GO:0036094//small molecule binding;GO:0050660//flavin adenine dinucleotide binding;GO:0016740//transferase activity;GO:0016614//ox	GO:0008152//metabolic process;GO:0044699//single-organism process;GO:0006662//glycerol ether metabolic process;GO:0071704//organic substance metabolic process;GO:0006629//lipid metabolic process;GO:0044238//primary metabolic process;GO:0018904//ether meta
ENSG00000018610	15.55	17.83	19.83	13.32	16.22	17.22	CXorf56	UPF0428 protein CXorf56 isoform 2 [Homo sapiens]	-	-	-	-	-	-	-
ENSG00000018625	0.04	0	2	0.02	0	2	ATP1A2	sodium/potassium-transporting ATPase subunit alpha-2 precursor [Homo sapiens]	Environmental Information Processing;Organismal Systems	Excretory system;Digestive system;Signal transduction;Circulatory system;Endocrine system	ko04024//cAMP signaling pathway;ko04261//Adrenergic signaling in cardiomyocytes;ko04022//cGMP - PKG signaling pathway;ko04919//Thyroid hormone signaling pathway;ko04911//Insulin secretion;ko04972//Pancreatic secretion;ko04970//Salivary secretion;ko04974//	K01539	GO:0042995//cell projection;GO:0044464//cell part;GO:0043005//neuron projection;GO:0042383//sarcolemma;GO:0044425//membrane part;GO:0005623//cell;GO:0044459//plasma membrane part;GO:0043226//organelle;GO:0016021//integral component of membrane;GO:0016020/	GO:0016462//pyrophosphatase activity;GO:0005215//transporter activity;GO:0017111//nucleoside-triphosphatase activity;GO:0015075//ion transmembrane transporter activity;GO:0001883//purine nucleoside binding;GO:0022857//transmembrane transporter activity;GO	GO:0044271//cellular nitrogen compound biosynthetic process;GO:0018130//heterocycle biosynthetic process;GO:0003018//vascular process in circulatory system;GO:0006818//hydrogen transport;GO:0044708//single-organism behavior;GO:0006814//sodium ion transpor
ENSG00000018699	5.98	6.17	8.17	5.94	5.37	7.37	TTC27	tetratricopeptide repeat protein 27 isoform 2 [Homo sapiens]	-	-	-	-	-	-	-
ENSG00000018869	1.04	1.27	3.27	1.01	0.84	1.84	ZNF582	zinc finger protein 582, isoform CRA_c [Homo sapiens]	-	-	-	-	GO:0043227//membrane-bounded organelle;GO:0043231//intracellular membrane-bounded organelle;GO:0043229//intracellular organelle;GO:0005623//cell;GO:0005622//intracellular;GO:0044464//cell part;GO:0044424//intracellular part;GO:0043226//organelle	GO:0005488//binding;GO:0097159//organic cyclic compound binding;GO:1901363//heterocyclic compound binding;GO:0043169//cation binding;GO:0003676//nucleic acid binding;GO:0043167//ion binding	GO:0044237//cellular metabolic process;GO:0006139//nucleobase-containing compound metabolic process;GO:0034641//cellular nitrogen compound metabolic process;GO:0019438//aromatic compound biosynthetic process;GO:0032774//RNA biosynthetic process;GO:0018130
ENSG00000019102	0.04	0	2	0	0.1	1.1	VSIG2	V-set and immunoglobulin domain-containing protein 2 isoform 1 precursor [Homo sapiens]	-	-	-	-	GO:0044425//membrane part;GO:0016020//membrane;GO:0031224//intrinsic component of membrane	-	-
ENSG00000019144	9.35	7.9	9.9	8.24	9.3	10.3	PHLDB1	pleckstrin homology-like domain family B member 1 isoform a [Homo sapiens]	-	-	-	-	-	-	-
ENSG00000019169	0	0	2	0	0	1	MARCO	macrophage receptor MARCO [Homo sapiens]	Cellular Processes	Transport and catabolism	ko04145//Phagosome	K13884	GO:0016021//integral component of membrane;GO:0044424//intracellular part;GO:0016020//membrane;GO:0043226//organelle;GO:0031982//vesicle;GO:0043227//membrane-bounded organelle;GO:0005623//cell;GO:0044425//membrane part;GO:0031988//membrane-bounded vesicle	GO:0060089//molecular transducer activity;GO:0038023//signaling receptor activity;GO:0004871//signal transducer activity;GO:0004872//receptor activity	GO:0006897//endocytosis;GO:0045089//positive regulation of innate immune response;GO:0065007//biological regulation;GO:0080134//regulation of response to stress;GO:0002757//immune response-activating signal transduction;GO:0044700//single organism signali
ENSG00000019186	0.17	0.3	2.3	0.17	0.13	2.13	CYP24A1	1,25-dihydroxyvitamin D(3) 24-hydroxylase, mitochondrial isoform 1 precursor [Homo sapiens]	Metabolism	Lipid metabolism;Global and Overview	ko01100//Metabolic pathways;ko00100//Steroid biosynthesis	K07436	GO:0031090//organelle membrane;GO:0044464//cell part;GO:0044422//organelle part;GO:0043229//intracellular organelle;GO:0043226//organelle;GO:0016020//membrane;GO:0005622//intracellular;GO:0019866//organelle inner membrane;GO:0031975//envelope;GO:0044424//	GO:0070576//vitamin D 24-hydroxylase activity;GO:0005488//binding;GO:0043167//ion binding;GO:0003824//catalytic activity;GO:0046872//metal ion binding;GO:0046914//transition metal ion binding;GO:1901363//heterocyclic compound binding;GO:0016491//oxidoredu	GO:0044763//single-organism cellular process;GO:0044238//primary metabolic process;GO:0006629//lipid metabolic process;GO:0030522//intracellular receptor signaling pathway;GO:1901615//organic hydroxy compound metabolic process;GO:0006706//steroid cataboli
ENSG00000019485	0.51	0.62	1.62	1.22	0.83	2.83	PRDM11	PR domain containing 11, isoform CRA_a [Homo sapiens]	-	-	-	-	-	GO:0003824//catalytic activity;GO:0016740//transferase activity;GO:0016741//transferase activity, transferring one-carbon groups	-
ENSG00000019505	0	0	1	0	0	1	SYT13	synaptotagmin-13 isoform 1 [Homo sapiens]	-	-	-	-	GO:0012505//endomembrane system;GO:0044464//cell part;GO:0005623//cell	-	GO:0051179//localization;GO:0006810//transport;GO:0051234//establishment of localization
ENSG00000019549	0.09	0.03	2.03	0.15	0.19	2.19	SNAI2	zinc finger protein SNAI2 [Homo sapiens]	Environmental Information Processing;Cellular Processes	Cellular commiunity;Signal transduction	ko04390//Hippo signaling pathway;ko04390//Hippo signaling pathway;ko04520//Adherens junction;ko04520//Adherens junction	K05706	GO:0043232//intracellular non-membrane-bounded organelle;GO:0032991//macromolecular complex;GO:0044422//organelle part;GO:0043231//intracellular membrane-bounded organelle;GO:0000785//chromatin;GO:0043228//non-membrane-bounded organelle;GO:0005622//intrac	GO:0000981//RNA polymerase II transcription factor activity, sequence-specific DNA binding;GO:0005488//binding;GO:0043169//cation binding;GO:0003677//DNA binding;GO:0003676//nucleic acid binding;GO:0000982//transcription factor activity, RNA polymerase II	GO:2001141//regulation of RNA biosynthetic process;GO:1902589//single-organism organelle organization;GO:0031326//regulation of cellular biosynthetic process;GO:0008285//negative regulation of cell proliferation;GO:0009628//response to abiotic stimulus;GO
ENSG00000019582	0.08	0.03	2.03	0	0	2	CD74	HLA class II histocompatibility antigen gamma chain isoform c [Homo sapiens]	Organismal Systems	Immune system	ko04612//Antigen processing and presentation;ko04612//Antigen processing and presentation;ko04612//Antigen processing and presentation;ko04612//Antigen processing and presentation	K06505	GO:0005737//cytoplasm;GO:0005789//endoplasmic reticulum membrane;GO:0044431//Golgi apparatus part;GO:0030662//coated vesicle membrane;GO:0005794//Golgi apparatus;GO:0032991//macromolecular complex;GO:0030176//integral component of endoplasmic reticulum me	GO:0019899//enzyme binding;GO:0033218//amide binding;GO:0005515//protein binding;GO:0019955//cytokine binding;GO:0005488//binding;GO:0004888//transmembrane signaling receptor activity;GO:0004872//receptor activity;GO:0038023//signaling receptor activity;G	GO:0044710//single-organism metabolic process;GO:0006458//'de novo' protein folding;GO:0019222//regulation of metabolic process;GO:0002478//antigen processing and presentation of exogenous peptide antigen;GO:2001242//regulation of intrinsic apoptotic sign
ENSG00000019991	0	0	1	0	0	1	HGF	hepatocyte growth factor isoform 1 preproprotein [Homo sapiens]	Cellular Processes;Environmental Information Processing	Signal transduction;Cellular commiunity;Signaling molecules and interaction	ko04151//PI3K-Akt signaling pathway;ko04151//PI3K-Akt signaling pathway;ko04014//Ras signaling pathway;ko04014//Ras signaling pathway;ko04015//Rap1 signaling pathway;ko04015//Rap1 signaling pathway;ko04510//Focal adhesion;ko04510//Focal adhesion;ko04060//	K05460	GO:0031091//platelet alpha granule;GO:0031988//membrane-bounded vesicle;GO:0044421//extracellular region part;GO:0044424//intracellular part;GO:0044464//cell part;GO:0099503//secretory vesicle;GO:0005737//cytoplasm;GO:0031410//cytoplasmic vesicle;GO:00432	GO:0004175//endopeptidase activity;GO:0016787//hydrolase activity;GO:0003824//catalytic activity;GO:0008233//peptidase activity;GO:0005488//binding;GO:0070011//peptidase activity, acting on L-amino acid peptides;GO:0005515//protein binding;GO:0005102//rec	GO:0051094//positive regulation of developmental process;GO:0001525//angiogenesis;GO:0032501//multicellular organismal process;GO:1901360//organic cyclic compound metabolic process;GO:1901576//organic substance biosynthetic process;GO:0007599//hemostasis;
ENSG00000019995	6.42	6.72	8.72	7.66	6.3	8.3	ZRANB1	PREDICTED: ubiquitin thioesterase ZRANB1 isoform X1 [Homo sapiens]	-	-	-	-	GO:0043229//intracellular organelle;GO:0005623//cell;GO:0043231//intracellular membrane-bounded organelle;GO:0044464//cell part;GO:0005622//intracellular;GO:0043227//membrane-bounded organelle;GO:0044424//intracellular part;GO:0043226//organelle	GO:0046872//metal ion binding;GO:0031593//polyubiquitin binding;GO:0005488//binding;GO:0019783//ubiquitin-like protein-specific protease activity;GO:0032182//ubiquitin-like protein binding;GO:0043130//ubiquitin binding;GO:0016787//hydrolase activity;GO:00	GO:0071704//organic substance metabolic process;GO:0044700//single organism signaling;GO:0019538//protein metabolic process;GO:0032502//developmental process;GO:0019941//modification-dependent protein catabolic process;GO:0051716//cellular response to sti
ENSG00000020129	12.13	11.36	13.36	12.7	12.35	14.35	NCDN	neurochondrin isoform 1 [Homo sapiens]	-	-	-	-	GO:0097458//neuron part;GO:0043227//membrane-bounded organelle;GO:0005623//cell;GO:0043231//intracellular membrane-bounded organelle;GO:0043005//neuron projection;GO:0044297//cell body;GO:0044424//intracellular part;GO:0043229//intracellular organelle;GO:	-	GO:0009987//cellular process;GO:0016043//cellular component organization;GO:0042592//homeostatic process;GO:0048871//multicellular organismal homeostasis;GO:0060249//anatomical structure homeostasis;GO:0050789//regulation of biological process;GO:0023051/
ENSG00000020181	0.14	0.09	1.09	0.08	0.05	1.05	ADGRA2	tumor endothelial marker 5 precursor, partial [Homo sapiens]	-	-	-	-	GO:0044425//membrane part;GO:0031224//intrinsic component of membrane;GO:0016020//membrane;GO:0005623//cell;GO:0044464//cell part	GO:0060089//molecular transducer activity;GO:0004871//signal transducer activity;GO:0004872//receptor activity;GO:0038023//signaling receptor activity;GO:0099600//transmembrane receptor activity;GO:0004888//transmembrane signaling receptor activity	GO:0032879//regulation of localization;GO:0040011//locomotion;GO:0050789//regulation of biological process;GO:0048519//negative regulation of biological process;GO:0007399//nervous system development;GO:0010648//negative regulation of cell communication;G
ENSG00000020256	7.8	6.75	8.75	7.06	7.77	8.77	ZFP64	zinc finger protein 64 homolog (mouse) [Homo sapiens]	-	-	-	-	GO:0044424//intracellular part;GO:0043231//intracellular membrane-bounded organelle;GO:0044464//cell part;GO:0005623//cell;GO:0043229//intracellular organelle;GO:0043226//organelle;GO:0005622//intracellular;GO:0043227//membrane-bounded organelle	GO:0003676//nucleic acid binding;GO:0097159//organic cyclic compound binding;GO:0043169//cation binding;GO:0005488//binding;GO:0043167//ion binding;GO:1901363//heterocyclic compound binding	GO:0006725//cellular aromatic compound metabolic process;GO:0019438//aromatic compound biosynthetic process;GO:0097659//nucleic acid-templated transcription;GO:0006139//nucleobase-containing compound metabolic process;GO:0010467//gene expression;GO:000998
ENSG00000020426	15.69	16.94	17.94	18.2	15.44	17.44	MNAT1	CDK-activating kinase assembly factor MAT1 isoform 1 [Homo sapiens]	Genetic Information Processing	Transcription;Replication and repair	ko03022//Basal transcription factors;ko03022//Basal transcription factors;ko03420//Nucleotide excision repair;ko03420//Nucleotide excision repair	K10842	GO:0043233//organelle lumen;GO:0044446//intracellular organelle part;GO:0005654//nucleoplasm;GO:0044451//nucleoplasm part;GO:0043227//membrane-bounded organelle;GO:0061695//transferase complex, transferring phosphorus-containing groups;GO:0032991//macromo	GO:0046872//metal ion binding;GO:0016773//phosphotransferase activity, alcohol group as acceptor;GO:0003824//catalytic activity;GO:0016817//hydrolase activity, acting on acid anhydrides;GO:0004674//protein serine/threonine kinase activity;GO:0004672//prot	GO:0006796//phosphate-containing compound metabolic process;GO:0006289//nucleotide-excision repair;GO:0044710//single-organism metabolic process;GO:0019438//aromatic compound biosynthetic process;GO:0016070//RNA metabolic process;GO:0006195//purine nucleo
ENSG00000020577	6.13	7.05	9.05	6.86	5.49	7.49	SAMD4A	protein Smaug homolog 1 isoform 1 [Homo sapiens]	-	-	-	-	GO:0005622//intracellular;GO:0043005//neuron projection;GO:0044464//cell part;GO:0042995//cell projection;GO:0005623//cell;GO:0044424//intracellular part;GO:0097458//neuron part	GO:0003723//RNA binding;GO:0097159//organic cyclic compound binding;GO:0003676//nucleic acid binding;GO:0045182//translation regulator activity;GO:0005488//binding;GO:1901363//heterocyclic compound binding	GO:0044267//cellular protein metabolic process;GO:0043603//cellular amide metabolic process;GO:0009987//cellular process;GO:0010467//gene expression;GO:0044237//cellular metabolic process;GO:0019538//protein metabolic process;GO:0044271//cellular nitrogen
ENSG00000020633	0	0.03	1.03	0.04	0.06	2.06	RUNX3	runt-related transcription factor 3 isoform 1 [Homo sapiens]	-	-	-	-	GO:0043229//intracellular organelle;GO:0005622//intracellular;GO:0044464//cell part;GO:0043228//non-membrane-bounded organelle;GO:0005694//chromosome;GO:0044446//intracellular organelle part;GO:0043226//organelle;GO:0000785//chromatin;GO:0043231//intracel	GO:0036094//small molecule binding;GO:0044212//transcription regulatory region DNA binding;GO:0003676//nucleic acid binding;GO:0032550//purine ribonucleoside binding;GO:0001883//purine nucleoside binding;GO:1990837//sequence-specific double-stranded DNA b	GO:1901576//organic substance biosynthetic process;GO:0032989//cellular component morphogenesis;GO:0008285//negative regulation of cell proliferation;GO:0097659//nucleic acid-templated transcription;GO:0023051//regulation of signaling;GO:0098773//skin epi
ENSG00000020922	6.87	8.15	9.15	6.88	5.37	7.37	MRE11	double-strand break repair protein MRE11 isoform 1 [Homo sapiens]	Genetic Information Processing	Replication and repair	ko03440//Homologous recombination;ko03440//Homologous recombination;ko03440//Homologous recombination;ko03440//Homologous recombination;ko03450//Non-homologous end-joining;ko03450//Non-homologous end-joining;ko03450//Non-homologous end-joining;ko03450//No	K10865	GO:0043228//non-membrane-bounded organelle;GO:0032991//macromolecular complex;GO:0031981//nuclear lumen;GO:0043231//intracellular membrane-bounded organelle;GO:0044428//nuclear part;GO:0043227//membrane-bounded organelle;GO:0043226//organelle;GO:0005622//	GO:0016817//hydrolase activity, acting on acid anhydrides;GO:0016788//hydrolase activity, acting on ester bonds;GO:0043167//ion binding;GO:0004527//exonuclease activity;GO:0004518//nuclease activity;GO:0043169//cation binding;GO:0003678//DNA helicase acti	GO:0001934//positive regulation of protein phosphorylation;GO:0090304//nucleic acid metabolic process;GO:0051321//meiotic cell cycle;GO:0044265//cellular macromolecule catabolic process;GO:0071704//organic substance metabolic process;GO:0019222//regulatio
ENSG00000021300	3.87	4.15	5.15	4.49	5.96	7.96	PLEKHB1	pleckstrin homology domain-containing family B member 1 isoform a [Homo sapiens]	-	-	-	-	GO:0031224//intrinsic component of membrane;GO:0044464//cell part;GO:0005623//cell;GO:0005622//intracellular;GO:0016020//membrane;GO:0044424//intracellular part;GO:0044425//membrane part	GO:0005488//binding;GO:0005515//protein binding;GO:0060089//molecular transducer activity;GO:0046983//protein dimerization activity	GO:0044707//single-multicellular organism process;GO:0044763//single-organism cellular process;GO:0044767//single-organism developmental process;GO:0051716//cellular response to stimulus;GO:0048869//cellular developmental process;GO:0030154//cell differen
ENSG00000021355	28.72	26.49	27.49	22.32	23.04	24.04	SERPINB1	leukocyte elastase inhibitor [Homo sapiens]	-	-	-	-	-	-	-
ENSG00000021461	0.03	0	2	0	0.04	2.04	CYP3A43	cytochrome P450 subfamily IIIA polypeptide 43 [Homo sapiens]	-	-	-	-	GO:0005623//cell;GO:0042175//nuclear outer membrane-endoplasmic reticulum membrane network;GO:0012505//endomembrane system;GO:0044464//cell part;GO:0016020//membrane	GO:0043169//cation binding;GO:0016712//oxidoreductase activity, acting on paired donors, with incorporation or reduction of molecular oxygen, reduced flavin or flavoprotein as one donor, and incorporation of one atom of oxygen;GO:0005488//binding;GO:00971	GO:0044699//single-organism process;GO:0009987//cellular process;GO:0008152//metabolic process;GO:0044237//cellular metabolic process;GO:0044710//single-organism metabolic process
ENSG00000021488	0.03	0.07	2.07	0.03	0.03	2.03	SLC7A9	B(0,+)-type amino acid transporter 1 [Homo sapiens]	Organismal Systems	Digestive system	ko04974//Protein digestion and absorption	K13868	GO:0098862//cluster of actin-based cell projections;GO:0005623//cell;GO:0005903//brush border;GO:0044425//membrane part;GO:0031224//intrinsic component of membrane;GO:0044464//cell part;GO:0016020//membrane;GO:0016021//integral component of membrane	GO:0005488//binding;GO:0005215//transporter activity;GO:0000099//sulfur amino acid transmembrane transporter activity;GO:0022892//substrate-specific transporter activity;GO:0003823//antigen binding;GO:0015171//amino acid transmembrane transporter activity	GO:0051179//localization;GO:0065003//macromolecular complex assembly;GO:0071705//nitrogen compound transport;GO:0044237//cellular metabolic process;GO:0065008//regulation of biological quality;GO:0050878//regulation of body fluid levels;GO:0071840//cellul
ENSG00000021574	5.57	7.61	9.61	8.09	5.62	7.62	SPAST	spastin isoform 2 [Homo sapiens]	-	-	-	-	GO:0044424//intracellular part;GO:0044446//intracellular organelle part;GO:0005815//microtubule organizing center;GO:0043232//intracellular non-membrane-bounded organelle;GO:0044430//cytoskeletal part;GO:0005622//intracellular;GO:0043228//non-membrane-bou	GO:0001882//nucleoside binding;GO:0036094//small molecule binding;GO:0032549//ribonucleoside binding;GO:0015631//tubulin binding;GO:0016887//ATPase activity;GO:0042623//ATPase activity, coupled;GO:0017111//nucleoside-triphosphatase activity;GO:0005488//bi	GO:0006753//nucleoside phosphate metabolic process;GO:0044710//single-organism metabolic process;GO:0048699//generation of neurons;GO:0048666//neuron development;GO:0071704//organic substance metabolic process;GO:0030154//cell differentiation;GO:0032501//
ENSG00000021645	0	0	1	0	0	2	NRXN3	PREDICTED: neurexin 3 isoform X5 [Homo sapiens]	Environmental Information Processing	Signaling molecules and interaction	ko04514//Cell adhesion molecules (CAMs);ko04514//Cell adhesion molecules (CAMs);ko04514//Cell adhesion molecules (CAMs);ko04514//Cell adhesion molecules (CAMs);ko04514//Cell adhesion molecules (CAMs);ko04514//Cell adhesion molecules (CAMs);ko04514//Cell a	K07377	GO:0031224//intrinsic component of membrane;GO:0016020//membrane;GO:0044425//membrane part;GO:0016021//integral component of membrane	GO:0043167//ion binding;GO:0043169//cation binding;GO:0005515//protein binding;GO:0005488//binding	GO:0022008//neurogenesis;GO:0044707//single-multicellular organism process;GO:0048667//cell morphogenesis involved in neuron differentiation;GO:0031175//neuron projection development;GO:0050890//cognition;GO:0009987//cellular process;GO:0050789//regulatio
ENSG00000021762	0	0	1	0	0	1	OSBPL5	oxysterol-binding protein-related protein 5 isoform b [Homo sapiens]	-	-	-	-	GO:0044425//membrane part;GO:0042175//nuclear outer membrane-endoplasmic reticulum membrane network;GO:0005623//cell;GO:0005737//cytoplasm;GO:0031224//intrinsic component of membrane;GO:0005622//intracellular;GO:0044424//intracellular part;GO:0044444//cyt	GO:0036094//small molecule binding;GO:0032934//sterol binding;GO:0005496//steroid binding;GO:0008289//lipid binding;GO:0043178//alcohol binding;GO:0097159//organic cyclic compound binding;GO:0005488//binding	GO:0006629//lipid metabolic process;GO:0016125//sterol metabolic process;GO:0006892//post-Golgi vesicle-mediated transport;GO:1901615//organic hydroxy compound metabolic process;GO:0071702//organic substance transport;GO:1902582//single-organism intracell
ENSG00000021776	3.38	3.94	4.94	4.29	3.3	5.3	AQR	intron-binding protein aquarius [Homo sapiens]	Genetic Information Processing	Transcription	ko03040//Spliceosome;ko03040//Spliceosome	K12874	GO:0044464//cell part;GO:0044446//intracellular organelle part;GO:0005623//cell;GO:0044422//organelle part;GO:0032991//macromolecular complex;GO:0044424//intracellular part;GO:0043229//intracellular organelle;GO:0044428//nuclear part;GO:0030529//intracell	GO:0097159//organic cyclic compound binding;GO:0003723//RNA binding;GO:0003676//nucleic acid binding;GO:0036002//pre-mRNA binding;GO:0005488//binding;GO:1901363//heterocyclic compound binding	GO:0000375//RNA splicing, via transesterification reactions;GO:1901360//organic cyclic compound metabolic process;GO:0034641//cellular nitrogen compound metabolic process;GO:0006725//cellular aromatic compound metabolic process;GO:0008380//RNA splicing;GO
ENSG00000021826	0.26	0.53	2.53	0.32	0.4	2.4	CPS1	CPS1 protein, partial [Homo sapiens]	Metabolism	Global and Overview;Amino acid metabolism;Energy metabolism	ko01100//Metabolic pathways;ko01100//Metabolic pathways;ko01120//Microbial metabolism in diverse environments;ko01120//Microbial metabolism in diverse environments;ko01200//Carbon metabolism;ko01200//Carbon metabolism;ko01230//Biosynthesis of amino acids;	K01948	GO:0044446//intracellular organelle part;GO:0043233//organelle lumen;GO:0005739//mitochondrion;GO:0044424//intracellular part;GO:0016020//membrane;GO:0044444//cytoplasmic part;GO:0005634//nucleus;GO:0031090//organelle membrane;GO:0005623//cell;GO:0019866/	GO:0043177//organic acid binding;GO:0032549//ribonucleoside binding;GO:0043169//cation binding;GO:0016874//ligase activity;GO:1901363//heterocyclic compound binding;GO:0016787//hydrolase activity;GO:0043167//ion binding;GO:0001882//nucleoside binding;GO:0	GO:0010038//response to metal ion;GO:0006073//cellular glucan metabolic process;GO:0007275//multicellular organism development;GO:0050801//ion homeostasis;GO:0009058//biosynthetic process;GO:0031667//response to nutrient levels;GO:0044262//cellular carboh
ENSG00000021852	2.87	2.97	3.97	2.29	2.16	3.16	C8B	PREDICTED: complement component C8 beta chain isoform X1 [Homo sapiens]	Organismal Systems	Immune system	ko04610//Complement and coagulation cascades	K03998	GO:0044421//extracellular region part;GO:0005576//extracellular region	GO:0005515//protein binding;GO:0005488//binding	GO:0002460//adaptive immune response based on somatic recombination of immune receptors built from immunoglobulin superfamily domains;GO:0002252//immune effector process;GO:0002253//activation of immune response;GO:0016064//immunoglobulin mediated immune
ENSG00000022267	0.88	0.48	1.48	0.43	0.36	2.36	FHL1	four and a half LIM domains protein 1 isoform 5 [Homo sapiens]	Environmental Information Processing	Signal transduction	ko04630//Jak-STAT signaling pathway;ko04630//Jak-STAT signaling pathway;ko04630//Jak-STAT signaling pathway;ko04630//Jak-STAT signaling pathway;ko04630//Jak-STAT signaling pathway	K14365	GO:0005737//cytoplasm;GO:0044464//cell part;GO:0043231//intracellular membrane-bounded organelle;GO:0005623//cell;GO:0044444//cytoplasmic part;GO:0005622//intracellular;GO:0043226//organelle;GO:0044424//intracellular part;GO:0016020//membrane;GO:0043229//	GO:0005515//protein binding;GO:0005488//binding;GO:0043167//ion binding;GO:0046872//metal ion binding;GO:0043169//cation binding;GO:0046914//transition metal ion binding	GO:0044765//single-organism transport;GO:0007346//regulation of mitotic cell cycle;GO:0048513//animal organ development;GO:0006812//cation transport;GO:0032502//developmental process;GO:0044772//mitotic cell cycle phase transition;GO:0050789//regulation o
ENSG00000022277	55.51	56.43	58.43	51.97	50.81	52.81	RTFDC1	protein RTF2 homolog isoform a [Homo sapiens]	-	-	-	-	-	-	-
ENSG00000022355	0	0	1	0	0	1	GABRA1	gamma-aminobutyric acid receptor subunit alpha-1 precursor [Homo sapiens]	Environmental Information Processing;Organismal Systems	Signaling molecules and interaction;Nervous system;Sensory system	ko04080//Neuroactive ligand-receptor interaction;ko04723//Retrograde endocannabinoid signaling;ko04727//GABAergic synapse;ko04742//Taste transduction	K05175	GO:0016021//integral component of membrane;GO:0043234//protein complex;GO:0005623//cell;GO:0031224//intrinsic component of membrane;GO:0098796//membrane protein complex;GO:0098589//membrane region;GO:0044425//membrane part;GO:0044456//synapse part;GO:0005	GO:0004888//transmembrane signaling receptor activity;GO:0022857//transmembrane transporter activity;GO:0099600//transmembrane receptor activity;GO:0022803//passive transmembrane transporter activity;GO:0038023//signaling receptor activity;GO:0022838//sub	GO:0099536//synaptic signaling;GO:0007270//neuron-neuron synaptic transmission;GO:0007186//G-protein coupled receptor signaling pathway;GO:0050896//response to stimulus;GO:0044763//single-organism cellular process;GO:0007165//signal transduction;GO:005171
ENSG00000022556	0	0	2	0	0	1	NLRP2	NACHT, leucine rich repeat and PYD containing 2, isoform CRA_a [Homo sapiens]	-	-	-	-	GO:0005623//cell;GO:0044424//intracellular part;GO:0044464//cell part;GO:0005622//intracellular	GO:0001882//nucleoside binding;GO:0032550//purine ribonucleoside binding;GO:0005488//binding;GO:0032549//ribonucleoside binding;GO:1901363//heterocyclic compound binding;GO:0097159//organic cyclic compound binding;GO:0019904//protein domain specific bindi	GO:0001817//regulation of cytokine production;GO:0032732//positive regulation of interleukin-1 production;GO:0009987//cellular process;GO:0001819//positive regulation of cytokine production;GO:0051239//regulation of multicellular organismal process;GO:006
ENSG00000022567	15.29	15.73	16.73	15.67	17.1	18.1	SLC45A4	solute carrier family 45 member 4 isoform 3 [Homo sapiens]	-	-	-	-	GO:0031224//intrinsic component of membrane;GO:0016020//membrane;GO:0044425//membrane part	-	GO:0051179//localization;GO:0051234//establishment of localization;GO:0044763//single-organism cellular process;GO:0009987//cellular process;GO:0044699//single-organism process
ENSG00000022840	64.23	55.7	56.7	58.69	62.74	63.74	RNF10	RING finger protein 10 isoform 1 [Homo sapiens]	-	-	-	-	GO:0043226//organelle;GO:0005622//intracellular;GO:0044464//cell part;GO:0043229//intracellular organelle;GO:0005623//cell;GO:0043231//intracellular membrane-bounded organelle;GO:0044424//intracellular part;GO:0043227//membrane-bounded organelle	GO:0003824//catalytic activity;GO:0019787//ubiquitin-like protein transferase activity;GO:0046914//transition metal ion binding;GO:0016740//transferase activity;GO:0046872//metal ion binding;GO:0001067//regulatory region nucleic acid binding;GO:0000975//r	GO:0022008//neurogenesis;GO:0006807//nitrogen compound metabolic process;GO:0051239//regulation of multicellular organismal process;GO:0044267//cellular protein metabolic process;GO:0009987//cellular process;GO:0016070//RNA metabolic process;GO:0060284//r
ENSG00000022976	2.7	2.77	3.77	3.2	3.42	5.42	ZNF839	PREDICTED: zinc finger protein 839 isoform X4 [Homo sapiens]	-	-	-	-	-	-	-
ENSG00000023041	16.76	17.96	18.96	17.79	17.76	18.76	ZDHHC6	PREDICTED: palmitoyltransferase ZDHHC6 isoform X3 [Homo sapiens]	-	-	-	-	GO:0042175//nuclear outer membrane-endoplasmic reticulum membrane network;GO:0005623//cell;GO:0031224//intrinsic component of membrane;GO:0012505//endomembrane system;GO:0016020//membrane;GO:0044464//cell part;GO:0044425//membrane part	GO:0005488//binding;GO:0016746//transferase activity, transferring acyl groups;GO:0043169//cation binding;GO:0016740//transferase activity;GO:0016409//palmitoyltransferase activity;GO:0016747//transferase activity, transferring acyl groups other than amin	GO:0006464//cellular protein modification process;GO:0008152//metabolic process;GO:0044237//cellular metabolic process;GO:0006497//protein lipidation;GO:0034645//cellular macromolecule biosynthetic process;GO:0044238//primary metabolic process;GO:0042157/
ENSG00000023171	0.03	0.07	1.07	0.1	0.09	1.09	GRAMD1B	PREDICTED: GRAM domain-containing protein 1B isoform X11 [Homo sapiens]	-	-	-	-	GO:0016020//membrane;GO:0044425//membrane part;GO:0031224//intrinsic component of membrane	-	-
ENSG00000023191	97.71	89.09	91.09	94.81	108.94	110.94	RNH1	ribonuclease inhibitor [Homo sapiens]	-	-	-	-	GO:0043234//protein complex;GO:0031982//vesicle;GO:0043227//membrane-bounded organelle;GO:0031988//membrane-bounded vesicle;GO:0043226//organelle;GO:0032991//macromolecular complex	GO:0030234//enzyme regulator activity;GO:0098772//molecular function regulator;GO:0004857//enzyme inhibitor activity	GO:0046700//heterocycle catabolic process;GO:0032502//developmental process;GO:0009653//anatomical structure morphogenesis;GO:0034641//cellular nitrogen compound metabolic process;GO:0044260//cellular macromolecule metabolic process;GO:0044265//cellular m
ENSG00000023228	31.48	36.4	37.4	34.9	31.88	32.88	NDUFS1	NADH-ubiquinone oxidoreductase 75 kDa subunit, mitochondrial isoform 5 [Homo sapiens]	Metabolism	Energy metabolism;Global and Overview	ko01100//Metabolic pathways;ko01100//Metabolic pathways;ko01100//Metabolic pathways;ko01100//Metabolic pathways;ko00190//Oxidative phosphorylation;ko00190//Oxidative phosphorylation;ko00190//Oxidative phosphorylation;ko00190//Oxidative phosphorylation	K03934	GO:0005622//intracellular;GO:0044424//intracellular part;GO:0044446//intracellular organelle part;GO:0031975//envelope;GO:0043227//membrane-bounded organelle;GO:0044444//cytoplasmic part;GO:0044429//mitochondrial part;GO:0043226//organelle;GO:0044425//mem	GO:0005488//binding;GO:0003824//catalytic activity;GO:0016651//oxidoreductase activity, acting on NAD(P)H;GO:0051540//metal cluster binding;GO:0043169//cation binding;GO:0051536//iron-sulfur cluster binding;GO:0043167//ion binding;GO:0050136//NADH dehydro	GO:0072521//purine-containing compound metabolic process;GO:1901564//organonitrogen compound metabolic process;GO:0006793//phosphorus metabolic process;GO:0006753//nucleoside phosphate metabolic process;GO:0008219//cell death;GO:0016265//death;GO:0009987/
ENSG00000023287	4.71	5.54	7.54	4.63	3.48	4.48	RB1CC1	RB1-inducible coiled-coil protein 1 isoform 1 [Homo sapiens]	Organismal Systems	Aging	ko04211//Longevity regulating pathway - mammal;ko04211//Longevity regulating pathway - mammal;ko04211//Longevity regulating pathway - mammal;ko04211//Longevity regulating pathway - mammal;ko04211//Longevity regulating pathway - mammal	K17589	GO:0005737//cytoplasm;GO:0044424//intracellular part;GO:0000407//pre-autophagosomal structure;GO:0043226//organelle;GO:0032991//macromolecular complex;GO:0043234//protein complex;GO:0005623//cell;GO:0044464//cell part;GO:0044444//cytoplasmic part;GO:00056	GO:0019899//enzyme binding;GO:0005488//binding;GO:0005515//protein binding;GO:0019900//kinase binding	GO:2001233//regulation of apoptotic signaling pathway;GO:0006793//phosphorus metabolic process;GO:0023014//signal transduction by protein phosphorylation;GO:0071840//cellular component organization or biogenesis;GO:0050789//regulation of biological proces
ENSG00000023318	20.53	22.23	24.23	20.38	19.86	20.86	ERP44	endoplasmic reticulum resident protein 44 precursor [Homo sapiens]	-	-	-	-	GO:0044464//cell part;GO:0044446//intracellular organelle part;GO:0043226//organelle;GO:0043227//membrane-bounded organelle;GO:0031982//vesicle;GO:0005622//intracellular;GO:0031988//membrane-bounded vesicle;GO:0005783//endoplasmic reticulum;GO:0005623//ce	GO:0005488//binding	GO:0065007//biological regulation;GO:0042592//homeostatic process;GO:0033554//cellular response to stress;GO:0043170//macromolecule metabolic process;GO:0044237//cellular metabolic process;GO:0035966//response to topologically incorrect protein;GO:0044699
ENSG00000023330	27.21	27.02	28.02	27.5	29.61	31.61	ALAS1	5-aminolevulinate synthase, nonspecific, mitochondrial isoform 1 precursor [Homo sapiens]	Metabolism	Metabolism of cofactors and vitamins;Amino acid metabolism;Global and Overview	ko01100//Metabolic pathways;ko01100//Metabolic pathways;ko01100//Metabolic pathways;ko01110//Biosynthesis of secondary metabolites;ko01110//Biosynthesis of secondary metabolites;ko01110//Biosynthesis of secondary metabolites;ko00260//Glycine, serine and t	K00643	GO:0044429//mitochondrial part;GO:0044446//intracellular organelle part;GO:0005737//cytoplasm;GO:0043227//membrane-bounded organelle;GO:0043229//intracellular organelle;GO:0005739//mitochondrion;GO:0044444//cytoplasmic part;GO:0005622//intracellular;GO:00	GO:0016410//N-acyltransferase activity;GO:0003824//catalytic activity;GO:0016746//transferase activity, transferring acyl groups;GO:0005488//binding;GO:0043168//anion binding;GO:0043167//ion binding;GO:0016747//transferase activity, transferring acyl grou	GO:1901360//organic cyclic compound metabolic process;GO:1901566//organonitrogen compound biosynthetic process;GO:0044237//cellular metabolic process;GO:0006779//porphyrin-containing compound biosynthetic process;GO:0009987//cellular process;GO:1901576//o
ENSG00000023445	0.37	0.35	1.35	0.24	0.1	1.1	BIRC3	baculoviral IAP repeat-containing protein 3 [Homo sapiens]	Environmental Information Processing;Genetic Information Processing;Cellular Processes;Organismal Systems	Folding, sorting and degradation;Cell growth and death;Signal transduction;Cellular commiunity;Immune system	ko04510//Focal adhesion;ko04120//Ubiquitin mediated proteolysis;ko04668//TNF signaling pathway;ko04210//Apoptosis;ko04064//NF-kappa B signaling pathway;ko04621//NOD-like receptor signaling pathway	K16060	GO:0005623//cell;GO:0044444//cytoplasmic part;GO:0032991//macromolecular complex;GO:0043229//intracellular organelle;GO:0005737//cytoplasm;GO:0043231//intracellular membrane-bounded organelle;GO:0044424//intracellular part;GO:0016020//membrane;GO:0044425/	GO:0000988//transcription factor activity, protein binding;GO:0043169//cation binding;GO:0003712//transcription cofactor activity;GO:0005488//binding;GO:0046872//metal ion binding;GO:0043167//ion binding;GO:0016740//transferase activity;GO:0000989//transc	GO:0045089//positive regulation of innate immune response;GO:0065003//macromolecular complex assembly;GO:0098586//cellular response to virus;GO:0009889//regulation of biosynthetic process;GO:0008152//metabolic process;GO:0051240//positive regulation of mu
ENSG00000023516	3.12	3.74	4.74	3.84	2.51	4.51	AKAP11	A-kinase anchor protein 11 [Homo sapiens]	-	-	-	-	GO:0015630//microtubule cytoskeleton;GO:0043232//intracellular non-membrane-bounded organelle;GO:0043229//intracellular organelle;GO:0005623//cell;GO:0005856//cytoskeleton;GO:0044424//intracellular part;GO:0005622//intracellular;GO:0043226//organelle;GO:0	GO:0019902//phosphatase binding;GO:0005515//protein binding;GO:0019903//protein phosphatase binding;GO:0019899//enzyme binding;GO:0005488//binding	GO:0007165//signal transduction;GO:0023052//signaling;GO:0050794//regulation of cellular process;GO:0007154//cell communication;GO:0050789//regulation of biological process;GO:0044763//single-organism cellular process;GO:0044700//single organism signaling
ENSG00000023572	8.76	9	11	9.88	9.63	11.63	GLRX2	glutaredoxin 2 isoform 2 precursor [Homo sapiens]	-	-	-	-	GO:0005623//cell;GO:0005622//intracellular;GO:0043226//organelle;GO:0043231//intracellular membrane-bounded organelle;GO:0043227//membrane-bounded organelle;GO:0044424//intracellular part;GO:0043229//intracellular organelle;GO:0044464//cell part	GO:0051540//metal cluster binding;GO:0003824//catalytic activity;GO:0051536//iron-sulfur cluster binding;GO:0043167//ion binding;GO:0015036//disulfide oxidoreductase activity;GO:0015037//peptide disulfide oxidoreductase activity;GO:0016491//oxidoreductase	GO:0042592//homeostatic process;GO:0006259//DNA metabolic process;GO:0044763//single-organism cellular process;GO:0009628//response to abiotic stimulus;GO:0044267//cellular protein metabolic process;GO:0010467//gene expression;GO:0009059//macromolecule bi
ENSG00000023608	3.75	4.28	6.28	3.89	3.38	4.38	SNAPC1	snRNA-activating protein complex subunit 1 [Homo sapiens]	-	-	-	-	GO:0044422//organelle part;GO:0043226//organelle;GO:0005634//nucleus;GO:0043233//organelle lumen;GO:0044446//intracellular organelle part;GO:0070013//intracellular organelle lumen;GO:0031981//nuclear lumen;GO:0043229//intracellular organelle;GO:0005623//c	-	GO:0034654//nucleobase-containing compound biosynthetic process;GO:0010467//gene expression;GO:0008152//metabolic process;GO:0006139//nucleobase-containing compound metabolic process;GO:0046483//heterocycle metabolic process;GO:1901360//organic cyclic com
ENSG00000023697	39.58	38.87	40.87	41.72	42	44	DERA	CGI-26 protein [Homo sapiens]	Metabolism	Carbohydrate metabolism	ko00030//Pentose phosphate pathway;ko00030//Pentose phosphate pathway;ko00030//Pentose phosphate pathway;ko00030//Pentose phosphate pathway;ko00030//Pentose phosphate pathway	K01619	GO:0044424//intracellular part;GO:0005623//cell;GO:0044464//cell part;GO:0005622//intracellular	GO:0016832//aldehyde-lyase activity;GO:0016830//carbon-carbon lyase activity;GO:0016829//lyase activity;GO:0003824//catalytic activity	GO:0009166//nucleotide catabolic process;GO:0019637//organophosphate metabolic process;GO:1901575//organic substance catabolic process;GO:0044712//single-organism catabolic process;GO:0044281//small molecule metabolic process;GO:0044270//cellular nitrogen
ENSG00000023734	92.95	98.83	99.83	106.05	103.91	105.91	STRAP	serine-threonine kinase receptor-associated protein [Homo sapiens]	Genetic Information Processing	Translation	ko03013//RNA transport	K13137	GO:0032991//macromolecular complex;GO:0005622//intracellular;GO:0043227//membrane-bounded organelle;GO:0044464//cell part;GO:0043231//intracellular membrane-bounded organelle;GO:0016020//membrane;GO:0043229//intracellular organelle;GO:0005623//cell;GO:004	GO:0003824//catalytic activity;GO:0003723//RNA binding;GO:0005488//binding;GO:1901363//heterocyclic compound binding;GO:0005515//protein binding;GO:0003676//nucleic acid binding;GO:0016740//transferase activity;GO:0097159//organic cyclic compound binding;	GO:0048869//cellular developmental process;GO:0001932//regulation of protein phosphorylation;GO:0007166//cell surface receptor signaling pathway;GO:0043170//macromolecule metabolic process;GO:0071495//cellular response to endogenous stimulus;GO:0032774//R
ENSG00000023839	5.47	4.91	5.91	3.83	3.66	5.66	ABCC2	canalicular multispecific organic anion transporter 1 [Homo sapiens]	Organismal Systems;Environmental Information Processing	Membrane transport;Digestive system	ko04976//Bile secretion;ko02010//ABC transporters	K05666	GO:0044464//cell part;GO:0044425//membrane part;GO:0071944//cell periphery;GO:0016020//membrane;GO:0030054//cell junction;GO:0005911//cell-cell junction;GO:0031224//intrinsic component of membrane;GO:0016021//integral component of membrane;GO:0005623//cel	GO:0022804//active transmembrane transporter activity;GO:0036094//small molecule binding;GO:0016817//hydrolase activity, acting on acid anhydrides;GO:1901363//heterocyclic compound binding;GO:0097367//carbohydrate derivative binding;GO:0097159//organic cy	GO:0015908//fatty acid transport;GO:0009914//hormone transport;GO:0072523//purine-containing compound catabolic process;GO:0034641//cellular nitrogen compound metabolic process;GO:0009056//catabolic process;GO:1901136//carbohydrate derivative catabolic pr
ENSG00000023892	4.53	4.43	6.43	4.28	4.82	6.82	DEF6	differentially expressed in FDCP 6 homolog [Homo sapiens]	-	-	-	-	GO:0005622//intracellular;GO:0043231//intracellular membrane-bounded organelle;GO:0005623//cell;GO:0044444//cytoplasmic part;GO:1990904//ribonucleoprotein complex;GO:0044446//intracellular organelle part;GO:0044422//organelle part;GO:0043232//intracellula	GO:0005198//structural molecule activity	GO:0071704//organic substance metabolic process;GO:0043170//macromolecule metabolic process;GO:0010467//gene expression;GO:0008152//metabolic process
ENSG00000023902	8.24	7.49	8.49	7.31	7.73	8.73	PLEKHO1	pleckstrin homology domain-containing family O member 1 isoform b [Homo sapiens]	-	-	-	-	GO:0043227//membrane-bounded organelle;GO:0043231//intracellular membrane-bounded organelle;GO:0043229//intracellular organelle;GO:0044464//cell part;GO:0005623//cell;GO:0044424//intracellular part;GO:0005622//intracellular;GO:0043226//organelle;GO:001602	-	-
ENSG00000023909	12.43	14.07	16.07	14.05	12.43	13.43	GCLM	glutamate--cysteine ligase regulatory subunit isoform 1 [Homo sapiens]	Metabolism	Amino acid metabolism;Global and Overview;Metabolism of other amino acids	ko01100//Metabolic pathways;ko01100//Metabolic pathways;ko00480//Glutathione metabolism;ko00480//Glutathione metabolism;ko00270//Cysteine and methionine metabolism;ko00270//Cysteine and methionine metabolism	K11205	GO:0005623//cell;GO:0005622//intracellular;GO:0044424//intracellular part;GO:0005737//cytoplasm;GO:0044464//cell part;GO:0044444//cytoplasmic part	GO:0005515//protein binding;GO:0003824//catalytic activity;GO:0016881//acid-amino acid ligase activity;GO:0016879//ligase activity, forming carbon-nitrogen bonds;GO:0016874//ligase activity;GO:0019899//enzyme binding;GO:0005488//binding;GO:0046983//protei	GO:0044711//single-organism biosynthetic process;GO:0023057//negative regulation of signaling;GO:1901605//alpha-amino acid metabolic process;GO:0006807//nitrogen compound metabolic process;GO:0043066//negative regulation of apoptotic process;GO:0050790//r
ENSG00000024048	4.83	5.5	7.5	5.09	4.16	5.16	UBR2	E3 ubiquitin-protein ligase UBR2 isoform 2 [Homo sapiens]	-	-	-	-	GO:0044427//chromosomal part;GO:0043228//non-membrane-bounded organelle;GO:0043226//organelle;GO:0043231//intracellular membrane-bounded organelle;GO:0044422//organelle part;GO:0043227//membrane-bounded organelle;GO:0016020//membrane;GO:0044446//intracell	GO:0043167//ion binding;GO:0043169//cation binding;GO:0046914//transition metal ion binding;GO:0036094//small molecule binding;GO:0043168//anion binding;GO:0046872//metal ion binding;GO:0005488//binding;GO:0031406//carboxylic acid binding;GO:0016597//amin	GO:0060255//regulation of macromolecule metabolic process;GO:0071229//cellular response to acid chemical;GO:0007049//cell cycle;GO:0048285//organelle fission;GO:0044699//single-organism process;GO:0019941//modification-dependent protein catabolic process;
ENSG00000024422	3.56	3.92	4.92	3.92	3.66	5.66	EHD2	EH domain-containing protein 2 [Homo sapiens]	Cellular Processes	Transport and catabolism	ko04144//Endocytosis	K12469	GO:0044424//intracellular part;GO:0098805//whole membrane;GO:0012505//endomembrane system;GO:0043229//intracellular organelle;GO:0005737//cytoplasm;GO:0043226//organelle;GO:0043231//intracellular membrane-bounded organelle;GO:0031988//membrane-bounded ves	GO:1901363//heterocyclic compound binding;GO:0001883//purine nucleoside binding;GO:0032550//purine ribonucleoside binding;GO:0032549//ribonucleoside binding;GO:0043169//cation binding;GO:0005515//protein binding;GO:0097367//carbohydrate derivative binding	GO:0050789//regulation of biological process;GO:0030029//actin filament-based process;GO:0009056//catabolic process;GO:0051234//establishment of localization;GO:0050878//regulation of body fluid levels;GO:0030036//actin cytoskeleton organization;GO:004423
ENSG00000024526	9.15	10.74	12.74	10.58	8.11	9.11	DEPDC1	DEP domain-containing protein 1A isoform a [Homo sapiens]	-	-	-	-	GO:0044464//cell part;GO:0043234//protein complex;GO:0032991//macromolecular complex;GO:0043227//membrane-bounded organelle;GO:0043231//intracellular membrane-bounded organelle;GO:0043229//intracellular organelle;GO:0044424//intracellular part;GO:0005623/	GO:0030234//enzyme regulator activity;GO:0008047//enzyme activator activity;GO:0005488//binding;GO:0098772//molecular function regulator	GO:0044237//cellular metabolic process;GO:0043170//macromolecule metabolic process;GO:0044249//cellular biosynthetic process;GO:0044763//single-organism cellular process;GO:0065007//biological regulation;GO:0009059//macromolecule biosynthetic process;GO:0
ENSG00000024862	10.32	11.05	12.05	12.48	10.73	11.73	CCDC28A	coiled-coil domain-containing protein 28A [Homo sapiens]	-	-	-	-	-	-	-
ENSG00000025039	3.31	3.67	4.67	3.83	3.1	5.1	RRAGD	ras-related GTP-binding protein D [Homo sapiens]	Environmental Information Processing	Signal transduction	ko04150//mTOR signaling pathway	K16186	GO:0005622//intracellular;GO:0044464//cell part;GO:0005773//vacuole;GO:0005623//cell;GO:0043229//intracellular organelle;GO:0043227//membrane-bounded organelle;GO:0000323//lytic vacuole;GO:0043231//intracellular membrane-bounded organelle;GO:0043226//orga	GO:0005515//protein binding;GO:0046983//protein dimerization activity;GO:0097367//carbohydrate derivative binding;GO:0001883//purine nucleoside binding;GO:0097159//organic cyclic compound binding;GO:0005488//binding;GO:0032549//ribonucleoside binding;GO:0	GO:0007165//signal transduction;GO:0031929//TOR signaling;GO:0044700//single organism signaling;GO:0044763//single-organism cellular process;GO:0042221//response to chemical;GO:0035556//intracellular signal transduction;GO:0050794//regulation of cellular
ENSG00000025156	10.41	12.89	13.89	12.33	10.71	12.71	HSF2	heat shock factor protein 2 isoform a [Homo sapiens]	-	-	-	-	GO:0044424//intracellular part;GO:0005623//cell;GO:0005622//intracellular;GO:0043226//organelle;GO:0043229//intracellular organelle;GO:0043227//membrane-bounded organelle;GO:0043231//intracellular membrane-bounded organelle;GO:0044464//cell part	GO:0001067//regulatory region nucleic acid binding;GO:0000977//RNA polymerase II regulatory region sequence-specific DNA binding;GO:0003690//double-stranded DNA binding;GO:0097159//organic cyclic compound binding;GO:0005515//protein binding;GO:0000976//tr	GO:0044238//primary metabolic process;GO:0032504//multicellular organism reproduction;GO:0043170//macromolecule metabolic process;GO:0097659//nucleic acid-templated transcription;GO:0044249//cellular biosynthetic process;GO:1901360//organic cyclic compoun
ENSG00000025293	11.75	14.9	15.9	15.54	13.42	14.42	PHF20	PHD finger protein 20 [Homo sapiens]	-	-	-	-	GO:0032991//macromolecular complex;GO:0044424//intracellular part;GO:0043233//organelle lumen;GO:0043234//protein complex;GO:0035097//histone methyltransferase complex;GO:0005622//intracellular;GO:0031967//organelle envelope;GO:1990234//transferase comple	GO:0010485//H4 histone acetyltransferase activity;GO:0016746//transferase activity, transferring acyl groups;GO:0016740//transferase activity;GO:0046872//metal ion binding;GO:0046914//transition metal ion binding;GO:1901363//heterocyclic compound binding;	GO:0044271//cellular nitrogen compound biosynthetic process;GO:0034641//cellular nitrogen compound metabolic process;GO:0009987//cellular process;GO:1901360//organic cyclic compound metabolic process;GO:0016570//histone modification;GO:0044267//cellular p
ENSG00000025423	0.53	0.78	1.78	0.42	0.45	1.45	HSD17B6	17-beta-hydroxysteroid dehydrogenase type 6 precursor [Homo sapiens]	Metabolism	Metabolism of cofactors and vitamins;Global and Overview;Lipid metabolism	ko01100//Metabolic pathways;ko00830//Retinol metabolism;ko00140//Steroid hormone biosynthesis	K13369	GO:0005768//endosome;GO:0005737//cytoplasm;GO:0044424//intracellular part;GO:0005622//intracellular;GO:0043226//organelle;GO:0012505//endomembrane system;GO:0044444//cytoplasmic part;GO:0043231//intracellular membrane-bounded organelle;GO:0043229//intrace	GO:0016616//oxidoreductase activity, acting on the CH-OH group of donors, NAD or NADP as acceptor;GO:0033764//steroid dehydrogenase activity, acting on the CH-OH group of donors, NAD or NADP as acceptor;GO:0016614//oxidoreductase activity, acting on CH-OH	GO:0044238//primary metabolic process;GO:0009058//biosynthetic process;GO:0006706//steroid catabolic process;GO:1901360//organic cyclic compound metabolic process;GO:1901362//organic cyclic compound biosynthetic process;GO:1901361//organic cyclic compound
ENSG00000025434	26.36	23.04	24.04	21.08	23.09	24.09	NR1H3	oxysterols receptor LXR-alpha isoform 4 [Homo sapiens]	Organismal Systems	Endocrine system	ko03320//PPAR signaling pathway;ko03320//PPAR signaling pathway;ko03320//PPAR signaling pathway;ko03320//PPAR signaling pathway	K08536	GO:0044464//cell part;GO:0005622//intracellular;GO:0031974//membrane-enclosed lumen;GO:0005623//cell;GO:0043227//membrane-bounded organelle;GO:0044427//chromosomal part;GO:0044422//organelle part;GO:0070013//intracellular organelle lumen;GO:0043226//organ	GO:0004872//receptor activity;GO:0000975//regulatory region DNA binding;GO:0003700//transcription factor activity, sequence-specific DNA binding;GO:0035257//nuclear hormone receptor binding;GO:0043178//alcohol binding;GO:0060089//molecular transducer acti	GO:1901576//organic substance biosynthetic process;GO:0048522//positive regulation of cellular process;GO:0055090//acylglycerol homeostasis;GO:0050708//regulation of protein secretion;GO:0032502//developmental process;GO:0048878//chemical homeostasis;GO:0
ENSG00000025708	9.48	8.23	9.23	7.37	7.81	8.81	TYMP	thymidine phosphorylase isoform 1 precursor [Homo sapiens]	Metabolism	Global and Overview;Nucleotide metabolism;Xenobiotics biodegradation and metabolism	ko01100//Metabolic pathways;ko00240//Pyrimidine metabolism;ko00983//Drug metabolism - other enzymes	K00758	GO:0044424//intracellular part;GO:0005737//cytoplasm;GO:0044464//cell part;GO:0005622//intracellular;GO:0044444//cytoplasmic part;GO:0005623//cell	GO:0003824//catalytic activity;GO:0005488//binding;GO:0016763//transferase activity, transferring pentosyl groups;GO:0070851//growth factor receptor binding;GO:0016757//transferase activity, transferring glycosyl groups;GO:0005515//protein binding;GO:0005	GO:0044710//single-organism metabolic process;GO:0044271//cellular nitrogen compound biosynthetic process;GO:0072527//pyrimidine-containing compound metabolic process;GO:0034641//cellular nitrogen compound metabolic process;GO:1901657//glycosyl compound m
ENSG00000025770	76.5	70.85	71.85	73.53	83.47	84.47	NCAPH2	condensin-2 complex subunit H2 isoform 2 [Homo sapiens]	-	-	-	-	GO:0043232//intracellular non-membrane-bounded organelle;GO:0005634//nucleus;GO:0044422//organelle part;GO:0031974//membrane-enclosed lumen;GO:0070013//intracellular organelle lumen;GO:0044446//intracellular organelle part;GO:0005622//intracellular;GO:003	GO:0005488//binding	GO:0051276//chromosome organization;GO:0009987//cellular process;GO:0071840//cellular component organization or biogenesis;GO:0006996//organelle organization;GO:0016043//cellular component organization
ENSG00000025772	27.15	23.56	24.56	23.36	25.47	27.47	TOMM34	mitochondrial import receptor subunit TOM34 [Homo sapiens]	-	-	-	-	GO:0043229//intracellular organelle;GO:0044444//cytoplasmic part;GO:0044425//membrane part;GO:0031090//organelle membrane;GO:0043227//membrane-bounded organelle;GO:0005739//mitochondrion;GO:0031975//envelope;GO:0005740//mitochondrial envelope;GO:0044429//	GO:0005488//binding;GO:0005515//protein binding	GO:0033036//macromolecule localization;GO:1902582//single-organism intracellular transport;GO:1902578//single-organism localization;GO:0051234//establishment of localization;GO:0006810//transport;GO:0051641//cellular localization;GO:0044765//single-organi
ENSG00000025796	15.67	17.51	19.51	17.33	12.62	14.62	SEC63	translocation protein SEC63 homolog [Homo sapiens]	Genetic Information Processing	Folding, sorting and degradation	ko04141//Protein processing in endoplasmic reticulum;ko04141//Protein processing in endoplasmic reticulum;ko03060//Protein export;ko03060//Protein export	K09540	GO:0044464//cell part;GO:0042175//nuclear outer membrane-endoplasmic reticulum membrane network;GO:0016020//membrane;GO:0043229//intracellular organelle;GO:0044425//membrane part;GO:0044424//intracellular part;GO:0005623//cell;GO:0043231//intracellular me	GO:0005215//transporter activity;GO:0022892//substrate-specific transporter activity;GO:0097159//organic cyclic compound binding;GO:0003723//RNA binding;GO:0003676//nucleic acid binding;GO:1901363//heterocyclic compound binding;GO:0005488//binding	GO:0044707//single-multicellular organism process;GO:0044802//single-organism membrane organization;GO:0061024//membrane organization;GO:0048731//system development;GO:0034613//cellular protein localization;GO:0032502//developmental process;GO:0046907//in
ENSG00000025800	15	14.79	16.79	14.71	14.92	16.92	KPNA6	importin subunit alpha-7 [Homo sapiens]	-	-	-	-	GO:0005622//intracellular;GO:0044464//cell part;GO:0005623//cell;GO:0044424//intracellular part	GO:0022892//substrate-specific transporter activity;GO:0005215//transporter activity	GO:0051641//cellular localization;GO:0009059//macromolecule biosynthetic process;GO:0006605//protein targeting;GO:0032774//RNA biosynthetic process;GO:0016070//RNA metabolic process;GO:0015031//protein transport;GO:0097659//nucleic acid-templated transcri
ENSG00000026025	669.76	643.13	645.13	655.66	775.94	776.94	VIM	vimentin [Homo sapiens]	-	-	-	-	GO:0044424//intracellular part;GO:0044464//cell part;GO:0043229//intracellular organelle;GO:0043228//non-membrane-bounded organelle;GO:0043231//intracellular membrane-bounded organelle;GO:0016020//membrane;GO:0032991//macromolecular complex;GO:0043232//in	GO:0003723//RNA binding;GO:1901363//heterocyclic compound binding;GO:0005198//structural molecule activity;GO:0005515//protein binding;GO:0005488//binding;GO:0097159//organic cyclic compound binding;GO:0003676//nucleic acid binding	GO:0048468//cell development;GO:0045595//regulation of cell differentiation;GO:0042063//gliogenesis;GO:0016265//death;GO:0044403//symbiosis, encompassing mutualism through parasitism;GO:0050793//regulation of developmental process;GO:0021782//glial cell d
ENSG00000026103	0.05	0.05	2.05	0.05	0	2	FAS	tumor necrosis factor receptor superfamily member 6 isoform 1 precursor [Homo sapiens]	Organismal Systems;Cellular Processes;Environmental Information Processing	Cell growth and death;Signal transduction;Immune system;Signaling molecules and interaction	ko04010//MAPK signaling pathway;ko04060//Cytokine-cytokine receptor interaction;ko04650//Natural killer cell mediated cytotoxicity;ko04668//TNF signaling pathway;ko04210//Apoptosis;ko04115//p53 signaling pathway	K04390	GO:0043229//intracellular organelle;GO:0044425//membrane part;GO:0044444//cytoplasmic part;GO:0044424//intracellular part;GO:0098797//plasma membrane protein complex;GO:0005737//cytoplasm;GO:0031264//death-inducing signaling complex;GO:0005623//cell;GO:00	GO:0019899//enzyme binding;GO:0038023//signaling receptor activity;GO:0005488//binding;GO:0004872//receptor activity;GO:0060089//molecular transducer activity;GO:0004871//signal transducer activity;GO:0005515//protein binding	GO:0007155//cell adhesion;GO:0007154//cell communication;GO:0051130//positive regulation of cellular component organization;GO:2001236//regulation of extrinsic apoptotic signaling pathway;GO:0009987//cellular process;GO:0010942//positive regulation of cel
ENSG00000026297	10.55	8.38	10.38	8.72	11.08	13.08	RNASET2	PREDICTED: ribonuclease T2 isoform X1 [Homo sapiens]	-	-	-	-	GO:0043227//membrane-bounded organelle;GO:0012505//endomembrane system;GO:0005623//cell;GO:0044424//intracellular part;GO:0043231//intracellular membrane-bounded organelle;GO:0044446//intracellular organelle part;GO:0005737//cytoplasm;GO:0044464//cell par	GO:0016892//endoribonuclease activity, producing 3'-phosphomonoesters;GO:0004518//nuclease activity;GO:0016894//endonuclease activity, active with either ribo- or deoxyribonucleic acids and producing 3'-phosphomonoesters;GO:0004519//endonuclease activity;	GO:0090305//nucleic acid phosphodiester bond hydrolysis;GO:0008152//metabolic process;GO:0044238//primary metabolic process;GO:0090501//RNA phosphodiester bond hydrolysis;GO:0016070//RNA metabolic process;GO:0006139//nucleobase-containing compound metabol
ENSG00000026508	0	0	1	0	0	2	CD44	CD44 antigen isoform 4 precursor [Homo sapiens]	Organismal Systems;Environmental Information Processing	Signaling molecules and interaction;Immune system	ko04512//ECM-receptor interaction;ko04512//ECM-receptor interaction;ko04512//ECM-receptor interaction;ko04512//ECM-receptor interaction;ko04512//ECM-receptor interaction;ko04512//ECM-receptor interaction;ko04512//ECM-receptor interaction;ko04512//ECM-rece	K06256	GO:0043227//membrane-bounded organelle;GO:0071944//cell periphery;GO:0044425//membrane part;GO:0043226//organelle;GO:0016020//membrane;GO:0005886//plasma membrane;GO:0031982//vesicle;GO:0031224//intrinsic component of membrane;GO:0016021//integral compone	GO:0005515//protein binding;GO:0016798//hydrolase activity, acting on glycosyl bonds;GO:0016787//hydrolase activity;GO:0004871//signal transducer activity;GO:0005488//binding;GO:0038023//signaling receptor activity;GO:0003824//catalytic activity;GO:009736	GO:0051246//regulation of protein metabolic process;GO:0043408//regulation of MAPK cascade;GO:0043062//extracellular structure organization;GO:0050896//response to stimulus;GO:0042221//response to chemical;GO:0007155//cell adhesion;GO:0044700//single orga
ENSG00000026559	0	0	2	0	0	2	KCNG1	potassium voltage-gated channel subfamily G member 1 [Homo sapiens]	-	-	-	-	-	-	-
ENSG00000026652	0.06	0.02	2.02	0.01	0.04	2.04	AGPAT4	1-acyl-sn-glycerol-3-phosphate acyltransferase delta [Homo sapiens]	Metabolism;Environmental Information Processing	Global and Overview;Lipid metabolism;Signal transduction	ko01100//Metabolic pathways;ko01100//Metabolic pathways;ko01110//Biosynthesis of secondary metabolites;ko01110//Biosynthesis of secondary metabolites;ko04072//Phospholipase D signaling pathway;ko04072//Phospholipase D signaling pathway;ko00564//Glyceropho	K13523	GO:0044464//cell part;GO:0042175//nuclear outer membrane-endoplasmic reticulum membrane network;GO:0012505//endomembrane system;GO:0005623//cell;GO:0044425//membrane part;GO:0031224//intrinsic component of membrane;GO:0016020//membrane	GO:0016411//acylglycerol O-acyltransferase activity;GO:0003824//catalytic activity;GO:0008374//O-acyltransferase activity;GO:0016740//transferase activity;GO:0016747//transferase activity, transferring acyl groups other than amino-acyl groups;GO:0016746//	GO:0006793//phosphorus metabolic process;GO:0071704//organic substance metabolic process;GO:0044763//single-organism cellular process;GO:0006650//glycerophospholipid metabolic process;GO:0006644//phospholipid metabolic process;GO:0009987//cellular process
ENSG00000026751	0	0	2	0	0	2	SLAMF7	SLAM family member 7 isoform c precursor [Homo sapiens]	-	-	-	-	GO:0044425//membrane part;GO:0005623//cell;GO:0031224//intrinsic component of membrane;GO:0016020//membrane;GO:0005886//plasma membrane;GO:0071944//cell periphery;GO:0044464//cell part	-	GO:0009987//cellular process;GO:0022610//biological adhesion;GO:0046649//lymphocyte activation;GO:0001909//leukocyte mediated cytotoxicity;GO:0002376//immune system process;GO:0045321//leukocyte activation;GO:0002443//leukocyte mediated immunity;GO:000190
ENSG00000026950	2.18	2.42	3.42	1.89	1.3	3.3	BTN3A1	butyrophilin subfamily 3 member A1 isoform b precursor [Homo sapiens]	-	-	-	-	GO:0016020//membrane;GO:0044425//membrane part;GO:0031224//intrinsic component of membrane	-	GO:0042098//T cell proliferation;GO:0070486//leukocyte aggregation;GO:0002429//immune response-activating cell surface receptor signaling pathway;GO:0050896//response to stimulus;GO:0008104//protein localization;GO:0002764//immune response-regulating sign
ENSG00000027001	6.75	7.1	9.1	6.6	7.33	9.33	MIPEP	mitochondrial intermediate peptidase [Homo sapiens]	-	-	-	-	GO:0044429//mitochondrial part;GO:0005622//intracellular;GO:0005739//mitochondrion;GO:0043231//intracellular membrane-bounded organelle;GO:0044444//cytoplasmic part;GO:0005623//cell;GO:0044446//intracellular organelle part;GO:0043227//membrane-bounded org	GO:0003824//catalytic activity;GO:0043167//ion binding;GO:0008233//peptidase activity;GO:0004175//endopeptidase activity;GO:0070011//peptidase activity, acting on L-amino acid peptides;GO:0016787//hydrolase activity;GO:0043169//cation binding;GO:0005488//	GO:0015031//protein transport;GO:0051604//protein maturation;GO:0051649//establishment of localization in cell;GO:0006810//transport;GO:0006626//protein targeting to mitochondrion;GO:0071704//organic substance metabolic process;GO:0016482//cytoplasmic tra
ENSG00000027075	4.77	5.33	6.33	5	5.48	6.48	PRKCH	protein kinase C eta type [Homo sapiens]	Organismal Systems;Cellular Processes	Circulatory system;Sensory system;Cellular commiunity	ko04530//Tight junction;ko04530//Tight junction;ko04530//Tight junction;ko04530//Tight junction;ko04530//Tight junction;ko04530//Tight junction;ko04530//Tight junction;ko04530//Tight junction;ko04530//Tight junction;ko04270//Vascular smooth muscle contrac	K18051	GO:0043226//organelle;GO:0031982//vesicle;GO:0044424//intracellular part;GO:0044464//cell part;GO:0005623//cell;GO:0044444//cytoplasmic part;GO:0005622//intracellular;GO:0031988//membrane-bounded vesicle;GO:0043227//membrane-bounded organelle;GO:0005737//	GO:0001883//purine nucleoside binding;GO:0051020//GTPase binding;GO:0003824//catalytic activity;GO:0043169//cation binding;GO:0004674//protein serine/threonine kinase activity;GO:0032550//purine ribonucleoside binding;GO:0005515//protein binding;GO:009736	GO:0060548//negative regulation of cell death;GO:1903508//positive regulation of nucleic acid-templated transcription;GO:0050776//regulation of immune response;GO:0050794//regulation of cellular process;GO:0060255//regulation of macromolecule metabolic pr
ENSG00000027644	0	0	2	0	0	1	INSRR	insulin receptor-related protein precursor [Homo sapiens]	Cellular Processes	Cell motility	ko04810//Regulation of actin cytoskeleton	K05086	GO:0031224//intrinsic component of membrane;GO:0043234//protein complex;GO:0032991//macromolecular complex;GO:0016020//membrane;GO:0016021//integral component of membrane;GO:0044425//membrane part	GO:1901363//heterocyclic compound binding;GO:0005515//protein binding;GO:0016772//transferase activity, transferring phosphorus-containing groups;GO:0004672//protein kinase activity;GO:0003824//catalytic activity;GO:0004713//protein tyrosine kinase activi	GO:0036211//protein modification process;GO:0030036//actin cytoskeleton organization;GO:0051716//cellular response to stimulus;GO:0050896//response to stimulus;GO:0044763//single-organism cellular process;GO:0043412//macromolecule modification;GO:0006468/
ENSG00000027697	12.96	15.14	16.14	13.01	11.56	13.56	IFNGR1	interferon gamma receptor 1 precursor [Homo sapiens]	Environmental Information Processing;Organismal Systems	Development;Immune system;Signal transduction;Signaling molecules and interaction	ko04060//Cytokine-cytokine receptor interaction;ko04060//Cytokine-cytokine receptor interaction;ko04380//Osteoclast differentiation;ko04380//Osteoclast differentiation;ko04630//Jak-STAT signaling pathway;ko04630//Jak-STAT signaling pathway;ko04650//Natura	K05132	GO:0043226//organelle;GO:0016021//integral component of membrane;GO:0016020//membrane;GO:0044422//organelle part;GO:0042995//cell projection;GO:0097458//neuron part;GO:0005623//cell;GO:0044425//membrane part;GO:0031224//intrinsic component of membrane;GO:	GO:0004872//receptor activity;GO:0099600//transmembrane receptor activity;GO:0004871//signal transducer activity;GO:0004888//transmembrane signaling receptor activity;GO:0060089//molecular transducer activity;GO:0005488//binding;GO:0004904//interferon rec	GO:0050789//regulation of biological process;GO:0051707//response to other organism;GO:0009605//response to external stimulus;GO:0050896//response to stimulus;GO:0060759//regulation of response to cytokine stimulus;GO:0001959//regulation of cytokine-media
ENSG00000027847	21.35	18.63	19.63	19.92	22.84	24.84	B4GALT7	beta-1,4-galactosyltransferase 7 [Homo sapiens]	Metabolism	Global and Overview;Glycan biosynthesis and metabolism	ko01100//Metabolic pathways;ko00534//Glycosaminoglycan biosynthesis - heparan sulfate / heparin;ko00532//Glycosaminoglycan biosynthesis - chondroitin sulfate / dermatan sulfate	K00733	GO:0031224//intrinsic component of membrane;GO:0043229//intracellular organelle;GO:0043231//intracellular membrane-bounded organelle;GO:0043227//membrane-bounded organelle;GO:0044464//cell part;GO:0005622//intracellular;GO:0044425//membrane part;GO:004443	GO:0003824//catalytic activity;GO:0046914//transition metal ion binding;GO:0016757//transferase activity, transferring glycosyl groups;GO:0016740//transferase activity;GO:0008194//UDP-glycosyltransferase activity;GO:0005488//binding;GO:0043169//cation bin	GO:0044237//cellular metabolic process;GO:0044711//single-organism biosynthetic process;GO:0030198//extracellular matrix organization;GO:1901566//organonitrogen compound biosynthetic process;GO:0006807//nitrogen compound metabolic process;GO:0048519//nega
ENSG00000027869	0.86	0.54	2.54	0.51	0.88	1.88	SH2D2A	SH2 domain-containing protein 2A isoform 3 [Homo sapiens]	Environmental Information Processing	Signal transduction	ko04370//VEGF signaling pathway;ko04370//VEGF signaling pathway	K08273	GO:0005623//cell;GO:0044424//intracellular part;GO:0044464//cell part;GO:0005622//intracellular	GO:0005515//protein binding;GO:0030674//protein binding, bridging;GO:0019904//protein domain specific binding;GO:0060090//binding, bridging;GO:0005488//binding	GO:0044767//single-organism developmental process;GO:0051716//cellular response to stimulus;GO:0009987//cellular process;GO:0044699//single-organism process;GO:0044700//single organism signaling;GO:0048869//cellular developmental process;GO:0044763//singl
ENSG00000028116	8.72	11.31	13.31	10.43	8.18	10.18	VRK2	VRK2 [Homo sapiens]	-	-	-	-	GO:0043226//organelle;GO:0044446//intracellular organelle part;GO:0005623//cell;GO:0005740//mitochondrial envelope;GO:0042175//nuclear outer membrane-endoplasmic reticulum membrane network;GO:0031967//organelle envelope;GO:0044464//cell part;GO:0044444//c	GO:0004672//protein kinase activity;GO:1901363//heterocyclic compound binding;GO:0016740//transferase activity;GO:0016301//kinase activity;GO:0097159//organic cyclic compound binding;GO:0001883//purine nucleoside binding;GO:0032550//purine ribonucleoside	GO:0008152//metabolic process;GO:0007154//cell communication;GO:0036211//protein modification process;GO:0006468//protein phosphorylation;GO:0044699//single-organism process;GO:0019538//protein metabolic process;GO:0044238//primary metabolic process;GO:00
ENSG00000028137	0.23	0.1	2.1	0.04	0.02	1.02	TNFRSF1B	soluble TNFR1B variant 1 [Homo sapiens]	Organismal Systems;Environmental Information Processing	Signal transduction;Endocrine system;Signaling molecules and interaction	ko04060//Cytokine-cytokine receptor interaction;ko04668//TNF signaling pathway;ko04920//Adipocytokine signaling pathway	K05141	GO:0044444//cytoplasmic part;GO:0043229//intracellular organelle;GO:0031224//intrinsic component of membrane;GO:0043005//neuron projection;GO:0042995//cell projection;GO:0005623//cell;GO:0043226//organelle;GO:0044424//intracellular part;GO:0005622//intrac	GO:0005488//binding;GO:0044389//ubiquitin-like protein ligase binding;GO:0019899//enzyme binding;GO:0005515//protein binding	GO:0070848//response to growth factor;GO:0010468//regulation of gene expression;GO:0019221//cytokine-mediated signaling pathway;GO:0009605//response to external stimulus;GO:0006952//defense response;GO:0071704//organic substance metabolic process;GO:00650
ENSG00000028203	29.89	30.55	32.55	27.53	22.72	23.72	VEZT	vezatin [Homo sapiens]	-	-	-	-	GO:0002139//stereocilia coupling link;GO:0043231//intracellular membrane-bounded organelle;GO:0097458//neuron part;GO:0031224//intrinsic component of membrane;GO:0030141//secretory granule;GO:0002141//stereocilia ankle link;GO:0099503//secretory vesicle;G	GO:0008092//cytoskeletal protein binding;GO:0005515//protein binding;GO:0005488//binding	GO:0007155//cell adhesion;GO:0022610//biological adhesion;GO:0044699//single-organism process;GO:0007275//multicellular organism development;GO:0048856//anatomical structure development;GO:0009792//embryo development ending in birth or egg hatching;GO:004
ENSG00000028277	0.73	0.34	2.34	0.43	0.28	2.28	POU2F2	POU domain, class 2, transcription factor 2 isoform 2 [Homo sapiens]	-	-	-	-	GO:0005623//cell;GO:0005622//intracellular;GO:0043229//intracellular organelle;GO:0043231//intracellular membrane-bounded organelle;GO:0044464//cell part;GO:0043227//membrane-bounded organelle;GO:0043226//organelle;GO:0044424//intracellular part	GO:0097159//organic cyclic compound binding;GO:1901363//heterocyclic compound binding;GO:0005488//binding;GO:0003676//nucleic acid binding;GO:0003677//DNA binding;GO:0005515//protein binding;GO:0001071//nucleic acid binding transcription factor activity	GO:0044260//cellular macromolecule metabolic process;GO:0090304//nucleic acid metabolic process;GO:0002376//immune system process;GO:0042113//B cell activation;GO:1901362//organic cyclic compound biosynthetic process;GO:0016070//RNA metabolic process;GO:0
ENSG00000028310	10.12	9.27	11.27	9.75	9.89	11.89	BRD9	bromodomain-containing protein 9 isoform 2 [Homo sapiens]	-	-	-	-	-	GO:0005515//protein binding;GO:0042393//histone binding;GO:0005488//binding	GO:0006807//nitrogen compound metabolic process;GO:0009058//biosynthetic process;GO:0009987//cellular process;GO:0051276//chromosome organization;GO:0009059//macromolecule biosynthetic process;GO:0006725//cellular aromatic compound metabolic process;GO:00
ENSG00000028528	38.48	33.8	35.8	29.74	28.26	30.26	SNX1	sorting nexin 1, isoform CRA_b, partial [Homo sapiens]	Cellular Processes	Transport and catabolism	ko04144//Endocytosis;ko04144//Endocytosis;ko04144//Endocytosis;ko04144//Endocytosis;ko04144//Endocytosis	K17917	-	-	-
ENSG00000028839	17.01	17.68	19.68	19.44	18.27	19.27	TBPL1	TBP-like 1, isoform CRA_c [Homo sapiens]	Genetic Information Processing	Transcription	ko03022//Basal transcription factors;ko03022//Basal transcription factors	K03120	GO:0005622//intracellular;GO:0030880//RNA polymerase complex;GO:0055029//nuclear DNA-directed RNA polymerase complex;GO:0043229//intracellular organelle;GO:0044451//nucleoplasm part;GO:0043231//intracellular membrane-bounded organelle;GO:0043227//membrane	GO:0097159//organic cyclic compound binding;GO:0003676//nucleic acid binding;GO:0003712//transcription cofactor activity;GO:1901363//heterocyclic compound binding;GO:0000989//transcription factor activity, transcription factor binding;GO:0005488//binding;	GO:0034641//cellular nitrogen compound metabolic process;GO:0034654//nucleobase-containing compound biosynthetic process;GO:0008152//metabolic process;GO:1901362//organic cyclic compound biosynthetic process;GO:0016043//cellular component organization;GO:
ENSG00000029153	8.33	9.74	10.74	9.28	7.41	9.41	ARNTL2	cycle-like factor CLIF [Homo sapiens]	-	-	-	-	GO:0032991//macromolecular complex;GO:0044464//cell part;GO:0044424//intracellular part;GO:0043227//membrane-bounded organelle;GO:0005622//intracellular;GO:0043226//organelle;GO:0043231//intracellular membrane-bounded organelle;GO:0005623//cell;GO:0043234	GO:0044212//transcription regulatory region DNA binding;GO:1901363//heterocyclic compound binding;GO:0001067//regulatory region nucleic acid binding;GO:0060089//molecular transducer activity;GO:0003700//transcription factor activity, sequence-specific DNA	GO:0006139//nucleobase-containing compound metabolic process;GO:1901360//organic cyclic compound metabolic process;GO:0044699//single-organism process;GO:1901576//organic substance biosynthetic process;GO:0016070//RNA metabolic process;GO:0050896//respons
ENSG00000029363	31.41	38.7	39.7	37.08	26.82	27.82	BCLAF1	bcl-2-associated transcription factor 1 isoform 2 [Homo sapiens]	-	-	-	-	GO:0005634//nucleus;GO:0005622//intracellular;GO:0044464//cell part;GO:0043226//organelle;GO:0043231//intracellular membrane-bounded organelle;GO:0031981//nuclear lumen;GO:0044422//organelle part;GO:0043229//intracellular organelle;GO:0070013//intracellul	GO:0097159//organic cyclic compound binding;GO:1901363//heterocyclic compound binding;GO:0005488//binding;GO:0003676//nucleic acid binding;GO:0003723//RNA binding	GO:0023051//regulation of signaling;GO:0010628//positive regulation of gene expression;GO:0044763//single-organism cellular process;GO:0031323//regulation of cellular metabolic process;GO:0050789//regulation of biological process;GO:0009967//positive regu
ENSG00000029364	18.72	19.28	20.28	16.92	18.24	20.24	SLC39A9	zinc transporter ZIP9 isoform 3 [Homo sapiens]	-	-	-	-	GO:0016020//membrane;GO:0031224//intrinsic component of membrane;GO:0044425//membrane part	GO:0015075//ion transmembrane transporter activity;GO:0008324//cation transmembrane transporter activity;GO:0022892//substrate-specific transporter activity;GO:0022857//transmembrane transporter activity;GO:0022891//substrate-specific transmembrane transp	GO:0009987//cellular process;GO:0051179//localization;GO:1902578//single-organism localization;GO:0044763//single-organism cellular process;GO:0006811//ion transport;GO:0006812//cation transport;GO:0051234//establishment of localization;GO:0030001//metal
ENSG00000029534	0.01	0.03	2.03	0.06	0.01	1.01	ANK1	ankyrin-1 isoform 3 [Homo sapiens]	-	-	-	-	GO:0098590//plasma membrane region;GO:0030016//myofibril;GO:0071944//cell periphery;GO:0044422//organelle part;GO:0005886//plasma membrane;GO:0005737//cytoplasm;GO:0031672//A band;GO:0031674//I band;GO:0043229//intracellular organelle;GO:0043226//organell	GO:0005488//binding;GO:0030674//protein binding, bridging;GO:0005198//structural molecule activity;GO:0060090//binding, bridging;GO:0005515//protein binding;GO:0008092//cytoskeletal protein binding;GO:0019899//enzyme binding	GO:0051649//establishment of localization in cell;GO:0044237//cellular metabolic process;GO:0061564//axon development;GO:0044707//single-multicellular organism process;GO:0002262//myeloid cell homeostasis;GO:0048667//cell morphogenesis involved in neuron
ENSG00000029559	0.09	0.1	1.1	0.03	0.11	2.11	IBSP	bone sialoprotein 2 precursor [Homo sapiens]	Environmental Information Processing;Cellular Processes	Signaling molecules and interaction;Cellular commiunity;Signal transduction	ko04151//PI3K-Akt signaling pathway;ko04510//Focal adhesion;ko04512//ECM-receptor interaction	K06253	-	-	GO:0009987//cellular process;GO:0050896//response to stimulus;GO:0010033//response to organic substance;GO:0032502//developmental process;GO:0071840//cellular component organization or biogenesis;GO:0022610//biological adhesion;GO:0042221//response to che
ENSG00000029639	8.22	7.83	9.83	7.01	6.75	7.75	TFB1M	dimethyladenosine transferase 1, mitochondrial [Homo sapiens]	-	-	-	-	GO:0044424//intracellular part;GO:0005623//cell;GO:0044464//cell part;GO:0043229//intracellular organelle;GO:0031974//membrane-enclosed lumen;GO:0043231//intracellular membrane-bounded organelle;GO:0005739//mitochondrion;GO:0044446//intracellular organell	GO:0008757//S-adenosylmethionine-dependent methyltransferase activity;GO:0008173//RNA methyltransferase activity;GO:0008649//rRNA methyltransferase activity;GO:0008170//N-methyltransferase activity;GO:1901363//heterocyclic compound binding;GO:0003723//RNA	GO:0019438//aromatic compound biosynthetic process;GO:0006396//RNA processing;GO:0046483//heterocycle metabolic process;GO:1901360//organic cyclic compound metabolic process;GO:0006351//transcription, DNA-templated;GO:0071840//cellular component organizat
ENSG00000029725	8.22	11.74	12.74	10.98	8.08	10.08	RABEP1	rab GTPase-binding effector protein 1 isoform 4 [Homo sapiens]	Cellular Processes	Transport and catabolism	ko04144//Endocytosis;ko04144//Endocytosis;ko04144//Endocytosis;ko04144//Endocytosis;ko04144//Endocytosis	K12480	GO:0043231//intracellular membrane-bounded organelle;GO:0043226//organelle;GO:0043229//intracellular organelle;GO:0005768//endosome;GO:0044444//cytoplasmic part;GO:0044464//cell part;GO:0005623//cell;GO:0005622//intracellular;GO:0043227//membrane-bounded	GO:0046983//protein dimerization activity;GO:0005102//receptor binding;GO:0005488//binding;GO:0005515//protein binding	GO:0008219//cell death;GO:0019222//regulation of metabolic process;GO:0051234//establishment of localization;GO:0009987//cellular process;GO:0071840//cellular component organization or biogenesis;GO:0016265//death;GO:0012501//programmed cell death;GO:0061
ENSG00000029993	46.36	44.68	46.68	46.87	41.27	42.27	HMGB3	high mobility group protein B3 isoform a [Homo sapiens]	-	-	-	-	GO:0043226//organelle;GO:0044464//cell part;GO:0043231//intracellular membrane-bounded organelle;GO:0005623//cell;GO:0043227//membrane-bounded organelle;GO:0043228//non-membrane-bounded organelle;GO:0043229//intracellular organelle;GO:0043232//intracellul	GO:0097159//organic cyclic compound binding;GO:0003723//RNA binding;GO:0043566//structure-specific DNA binding;GO:0003676//nucleic acid binding;GO:1901363//heterocyclic compound binding;GO:0003677//DNA binding;GO:0005488//binding	GO:0032501//multicellular organismal process;GO:0006725//cellular aromatic compound metabolic process;GO:0006259//DNA metabolic process;GO:0044699//single-organism process;GO:0009987//cellular process;GO:0071704//organic substance metabolic process;GO:004
ENSG00000030066	17.87	19.7	21.7	22.01	19.8	21.8	NUP160	nuclear pore complex protein Nup160 isoform 1 [Homo sapiens]	Genetic Information Processing	Translation	ko03013//RNA transport	K14303	GO:0031967//organelle envelope;GO:0005622//intracellular;GO:0031975//envelope;GO:0044427//chromosomal part;GO:0005643//nuclear pore;GO:0044422//organelle part;GO:0043232//intracellular non-membrane-bounded organelle;GO:0043227//membrane-bounded organelle;	GO:0005488//binding;GO:0005215//transporter activity	GO:0044699//single-organism process;GO:0051649//establishment of localization in cell;GO:0000278//mitotic cell cycle;GO:0051168//nuclear export;GO:0044765//single-organism transport;GO:0051169//nuclear transport;GO:0044763//single-organism cellular proces
ENSG00000030110	19.03	16.52	17.52	16.52	19.86	21.86	BAK1	pro-apoptotic protein BAKM variant [Homo sapiens]	Genetic Information Processing	Folding, sorting and degradation	ko04141//Protein processing in endoplasmic reticulum	K14021	-	-	-
ENSG00000030304	0	0	2	0	0	2	MUSK	muscle, skeletal receptor tyrosine-protein kinase isoform 1 [Homo sapiens]	-	-	-	-	GO:0098805//whole membrane;GO:0071944//cell periphery;GO:0098589//membrane region;GO:0005886//plasma membrane;GO:0044425//membrane part;GO:0098590//plasma membrane region;GO:0016021//integral component of membrane;GO:0032991//macromolecular complex;GO:004	GO:0016301//kinase activity;GO:0019904//protein domain specific binding;GO:0005488//binding;GO:0032550//purine ribonucleoside binding;GO:0016772//transferase activity, transferring phosphorus-containing groups;GO:0004713//protein tyrosine kinase activity;	GO:0006725//cellular aromatic compound metabolic process;GO:0007611//learning or memory;GO:0051716//cellular response to stimulus;GO:0051963//regulation of synapse assembly;GO:1904396//regulation of neuromuscular junction development;GO:0042325//regulatio
ENSG00000030419	0.77	1.19	2.19	1.1	0.44	1.44	IKZF2	PREDICTED: zinc finger protein Helios isoform X10 [Homo sapiens]	-	-	-	-	GO:0043231//intracellular membrane-bounded organelle;GO:0043229//intracellular organelle;GO:0044464//cell part;GO:0005622//intracellular;GO:0043226//organelle;GO:0043227//membrane-bounded organelle;GO:0005623//cell;GO:0044424//intracellular part	GO:0043169//cation binding;GO:0003676//nucleic acid binding;GO:0046983//protein dimerization activity;GO:0097159//organic cyclic compound binding;GO:1901363//heterocyclic compound binding;GO:0005488//binding;GO:0005515//protein binding;GO:0043167//ion bin	GO:0006807//nitrogen compound metabolic process;GO:0009987//cellular process;GO:0044237//cellular metabolic process;GO:0009059//macromolecule biosynthetic process;GO:1901360//organic cyclic compound metabolic process;GO:0009058//biosynthetic process;GO:00
ENSG00000030582	69.6	69.5	70.5	67.06	70.1	72.1	GRN	granulins precursor [Homo sapiens]	-	-	-	-	GO:0043227//membrane-bounded organelle;GO:0005623//cell;GO:0044424//intracellular part;GO:0005622//intracellular;GO:0005576//extracellular region;GO:0044464//cell part;GO:0043229//intracellular organelle;GO:0044421//extracellular region part;GO:0043226//o	GO:0005488//binding;GO:0060089//molecular transducer activity;GO:0003676//nucleic acid binding;GO:0038023//signaling receptor activity;GO:0099600//transmembrane receptor activity;GO:0097159//organic cyclic compound binding;GO:0004888//transmembrane signal	GO:0051128//regulation of cellular component organization;GO:0048699//generation of neurons;GO:0042127//regulation of cell proliferation;GO:0006810//transport;GO:0050789//regulation of biological process;GO:0045595//regulation of cell differentiation;GO:0
ENSG00000031003	5.35	5.4	6.4	5.24	4.46	5.46	FAM13B	protein FAM13B isoform 1 [Homo sapiens]	-	-	-	-	GO:0044424//intracellular part;GO:0044444//cytoplasmic part;GO:0005622//intracellular;GO:0044464//cell part;GO:0005623//cell;GO:0005737//cytoplasm	GO:0030234//enzyme regulator activity;GO:0008047//enzyme activator activity;GO:0098772//molecular function regulator	GO:0044763//single-organism cellular process;GO:0065007//biological regulation;GO:0007165//signal transduction;GO:0023052//signaling;GO:0044700//single organism signaling;GO:0051716//cellular response to stimulus;GO:0009987//cellular process;GO:0044699//s
ENSG00000031081	0.33	0.35	2.35	0.28	0.27	2.27	ARHGAP31	rho GTPase-activating protein 31 [Homo sapiens]	-	-	-	-	GO:0005623//cell;GO:0030054//cell junction;GO:0005737//cytoplasm;GO:0031252//cell leading edge;GO:0005912//adherens junction;GO:0044444//cytoplasmic part;GO:0070161//anchoring junction;GO:0044424//intracellular part;GO:0005924//cell-substrate adherens jun	GO:0008047//enzyme activator activity;GO:0019904//protein domain specific binding;GO:0005515//protein binding;GO:0030234//enzyme regulator activity;GO:0005488//binding;GO:0098772//molecular function regulator	GO:0051716//cellular response to stimulus;GO:0050789//regulation of biological process;GO:0065009//regulation of molecular function;GO:0050896//response to stimulus;GO:0007264//small GTPase mediated signal transduction;GO:0035556//intracellular signal tra
ENSG00000031691	4.11	4.39	5.39	4.47	2.44	3.44	CENPQ	centromere protein Q [Homo sapiens]	-	-	-	-	GO:0032991//macromolecular complex;GO:0005634//nucleus;GO:0044444//cytoplasmic part;GO:0043231//intracellular membrane-bounded organelle;GO:0031981//nuclear lumen;GO:0043233//organelle lumen;GO:0005622//intracellular;GO:0044428//nuclear part;GO:0031974//m	-	GO:0043486//histone exchange;GO:0043044//ATP-dependent chromatin remodeling;GO:0071822//protein complex subunit organization;GO:0051276//chromosome organization;GO:0016043//cellular component organization;GO:0034728//nucleosome organization;GO:0009987//ce
ENSG00000031698	48.8	44.11	46.11	46.89	45.37	46.37	SARS	serine--tRNA ligase, cytoplasmic isoform a [Homo sapiens]	Genetic Information Processing	Translation	ko00970//Aminoacyl-tRNA biosynthesis;ko00970//Aminoacyl-tRNA biosynthesis	K01875	GO:0044464//cell part;GO:0005622//intracellular;GO:0031982//vesicle;GO:0043231//intracellular membrane-bounded organelle;GO:0044424//intracellular part;GO:0043227//membrane-bounded organelle;GO:0005623//cell;GO:0044444//cytoplasmic part;GO:0031988//membra	GO:0001882//nucleoside binding;GO:0097367//carbohydrate derivative binding;GO:0001883//purine nucleoside binding;GO:0004812//aminoacyl-tRNA ligase activity;GO:0097159//organic cyclic compound binding;GO:1901363//heterocyclic compound binding;GO:0032550//p	GO:0044699//single-organism process;GO:0006399//tRNA metabolic process;GO:0009058//biosynthetic process;GO:0034660//ncRNA metabolic process;GO:1901360//organic cyclic compound metabolic process;GO:0008152//metabolic process;GO:0044260//cellular macromolec
ENSG00000031823	40.54	38.42	40.42	38.44	43.32	45.32	RANBP3	ran-binding protein 3 isoform RANBP3-a [Homo sapiens]	-	-	-	-	GO:0005623//cell;GO:0043226//organelle;GO:0043227//membrane-bounded organelle;GO:0005622//intracellular;GO:0044464//cell part;GO:0044424//intracellular part;GO:0043229//intracellular organelle;GO:0043231//intracellular membrane-bounded organelle	GO:0019899//enzyme binding;GO:0017016//Ras GTPase binding;GO:0046332//SMAD binding;GO:0005515//protein binding;GO:0031267//small GTPase binding;GO:0005488//binding;GO:0051020//GTPase binding	GO:0033036//macromolecule localization;GO:0008104//protein localization;GO:0045184//establishment of protein localization;GO:0006810//transport;GO:0051234//establishment of localization;GO:0051179//localization
ENSG00000032219	5.09	6.11	7.11	5.26	3.08	4.08	ARID4A	AT-rich interactive domain-containing protein 4A isoform I [Homo sapiens]	-	-	-	-	GO:0043226//organelle;GO:0043229//intracellular organelle;GO:0043234//protein complex;GO:0005623//cell;GO:0032991//macromolecular complex;GO:0043227//membrane-bounded organelle;GO:0005622//intracellular;GO:0044424//intracellular part;GO:0043231//intracell	GO:0001071//nucleic acid binding transcription factor activity;GO:0005488//binding;GO:1901363//heterocyclic compound binding;GO:0097159//organic cyclic compound binding;GO:0003676//nucleic acid binding	GO:0044271//cellular nitrogen compound biosynthetic process;GO:0018023//peptidyl-lysine trimethylation;GO:0008213//protein alkylation;GO:0006139//nucleobase-containing compound metabolic process;GO:0034101//erythrocyte homeostasis;GO:0060255//regulation o
ENSG00000032389	17.95	15.56	17.56	13.91	16.87	17.87	EIPR1	protein TSSC1 isoform 1 [Homo sapiens]	-	-	-	-	-	-	-
ENSG00000032444	29.44	27.32	29.32	29.5	29.68	31.68	PNPLA6	neuropathy target esterase isoform b [Homo sapiens]	Metabolism	Lipid metabolism	ko00564//Glycerophospholipid metabolism;ko00564//Glycerophospholipid metabolism;ko00564//Glycerophospholipid metabolism;ko00564//Glycerophospholipid metabolism	K14676	GO:0044425//membrane part;GO:0043227//membrane-bounded organelle;GO:0016020//membrane;GO:0031224//intrinsic component of membrane;GO:0043229//intracellular organelle;GO:0042175//nuclear outer membrane-endoplasmic reticulum membrane network;GO:0044424//int	GO:0016788//hydrolase activity, acting on ester bonds;GO:0016298//lipase activity;GO:0016787//hydrolase activity;GO:0004620//phospholipase activity;GO:0003824//catalytic activity	GO:0006629//lipid metabolic process;GO:0016265//death;GO:0044238//primary metabolic process;GO:0048646//anatomical structure formation involved in morphogenesis;GO:0048856//anatomical structure development;GO:0071704//organic substance metabolic process;G
ENSG00000032742	3.14	3.51	5.51	3.22	2.39	4.39	IFT88	intraflagellar transport protein 88 homolog isoform 1 [Homo sapiens]	-	-	-	-	GO:0044422//organelle part;GO:0044430//cytoskeletal part;GO:0044464//cell part;GO:0044441//ciliary part;GO:0072372//primary cilium;GO:0015630//microtubule cytoskeleton;GO:0043229//intracellular organelle;GO:0005813//centrosome;GO:0044446//intracellular or	-	GO:0007154//cell communication;GO:0010927//cellular component assembly involved in morphogenesis;GO:0044700//single organism signaling;GO:0035113//embryonic appendage morphogenesis;GO:0044699//single-organism process;GO:0030030//cell projection organizati
ENSG00000033011	21.05	20.12	21.12	18.37	24.32	26.32	ALG1	chitobiosyldiphosphodolichol beta-mannosyltransferase isoform 1 [Homo sapiens]	Metabolism	Glycan biosynthesis and metabolism;Global and Overview	ko01100//Metabolic pathways;ko01100//Metabolic pathways;ko00510//N-Glycan biosynthesis;ko00510//N-Glycan biosynthesis	K03842	GO:0043229//intracellular organelle;GO:0016020//membrane;GO:0043227//membrane-bounded organelle;GO:0043226//organelle;GO:0012505//endomembrane system;GO:0044425//membrane part;GO:0005622//intracellular;GO:0043231//intracellular membrane-bounded organelle;	GO:0019187//beta-1,4-mannosyltransferase activity;GO:0016758//transferase activity, transferring hexosyl groups;GO:0016740//transferase activity;GO:0003824//catalytic activity;GO:0016757//transferase activity, transferring glycosyl groups;GO:0000030//mann	GO:0044711//single-organism biosynthetic process;GO:0044699//single-organism process;GO:0043170//macromolecule metabolic process;GO:0008610//lipid biosynthetic process;GO:1901137//carbohydrate derivative biosynthetic process;GO:0036211//protein modificati
ENSG00000033030	11.24	11.41	12.41	12.15	9.61	11.61	ZCCHC8	zinc finger CCHC domain-containing protein 8 [Homo sapiens]	-	-	-	-	GO:0043233//organelle lumen;GO:0043231//intracellular membrane-bounded organelle;GO:0044424//intracellular part;GO:0044422//organelle part;GO:0070013//intracellular organelle lumen;GO:0043229//intracellular organelle;GO:0043227//membrane-bounded organelle	GO:0046914//transition metal ion binding;GO:0003676//nucleic acid binding;GO:0003723//RNA binding;GO:0043167//ion binding;GO:1901363//heterocyclic compound binding;GO:0043169//cation binding;GO:0005488//binding;GO:0097159//organic cyclic compound binding;	GO:1901360//organic cyclic compound metabolic process;GO:0016070//RNA metabolic process;GO:0006725//cellular aromatic compound metabolic process;GO:0008152//metabolic process;GO:0044260//cellular macromolecule metabolic process;GO:0044237//cellular metabo
ENSG00000033050	43.51	40.84	42.84	41.66	48.68	50.68	ABCF2	ATP-binding cassette sub-family F member 2 isoform b [Homo sapiens]	-	-	-	-	GO:0043231//intracellular membrane-bounded organelle;GO:0043226//organelle;GO:0071944//cell periphery;GO:0044422//organelle part;GO:0016020//membrane;GO:0005886//plasma membrane;GO:0044424//intracellular part;GO:0044446//intracellular organelle part;GO:00	GO:0032550//purine ribonucleoside binding;GO:0001882//nucleoside binding;GO:0036094//small molecule binding;GO:0097159//organic cyclic compound binding;GO:0016817//hydrolase activity, acting on acid anhydrides;GO:0016787//hydrolase activity;GO:0097367//ca	GO:0009166//nucleotide catabolic process;GO:0009056//catabolic process;GO:0051234//establishment of localization;GO:0006139//nucleobase-containing compound metabolic process;GO:0034641//cellular nitrogen compound metabolic process;GO:0046434//organophosph
ENSG00000033100	16.73	15.36	17.36	14.22	14.9	15.9	CHPF2	CSGlcA-T protein [Homo sapiens]	Metabolism	Glycan biosynthesis and metabolism;Global and Overview	ko01100//Metabolic pathways;ko01100//Metabolic pathways;ko01100//Metabolic pathways;ko00532//Glycosaminoglycan biosynthesis - chondroitin sulfate / dermatan sulfate;ko00532//Glycosaminoglycan biosynthesis - chondroitin sulfate / dermatan sulfate;ko00532//	K03419	GO:0044424//intracellular part;GO:0043227//membrane-bounded organelle;GO:0000139//Golgi membrane;GO:0016020//membrane;GO:0043226//organelle;GO:0044464//cell part;GO:0043231//intracellular membrane-bounded organelle;GO:0044425//membrane part;GO:0044422//or	GO:0003824//catalytic activity;GO:0016757//transferase activity, transferring glycosyl groups;GO:0008194//UDP-glycosyltransferase activity;GO:0016758//transferase activity, transferring hexosyl groups;GO:0016740//transferase activity;GO:0015020//glucurono	GO:1901564//organonitrogen compound metabolic process;GO:0044237//cellular metabolic process;GO:0006023//aminoglycan biosynthetic process;GO:0006790//sulfur compound metabolic process;GO:1901566//organonitrogen compound biosynthetic process;GO:0006807//ni
ENSG00000033122	0.17	0.33	2.33	0.25	0.12	1.12	LRRC7	PREDICTED: leucine-rich repeat-containing protein 7 isoform X6 [Homo sapiens]	-	-	-	-	GO:0044422//organelle part;GO:0044424//intracellular part;GO:0005623//cell;GO:0044464//cell part;GO:0098590//plasma membrane region;GO:0044446//intracellular organelle part;GO:0098805//whole membrane;GO:0097060//synaptic membrane;GO:0098589//membrane regi	-	-
ENSG00000033170	4.33	2.76	3.76	3.99	5.28	7.28	FUT8	alpha-(1,6)-fucosyltransferase isoform a [Homo sapiens]	Metabolism	Glycan biosynthesis and metabolism;Global and Overview	ko01100//Metabolic pathways;ko01100//Metabolic pathways;ko01100//Metabolic pathways;ko01100//Metabolic pathways;ko00510//N-Glycan biosynthesis;ko00510//N-Glycan biosynthesis;ko00510//N-Glycan biosynthesis;ko00510//N-Glycan biosynthesis;ko00533//Glycosamin	K00717	GO:0012505//endomembrane system;GO:0031224//intrinsic component of membrane;GO:0044422//organelle part;GO:0031090//organelle membrane;GO:0031988//membrane-bounded vesicle;GO:0005737//cytoplasm;GO:0000139//Golgi membrane;GO:0044444//cytoplasmic part;GO:004	GO:0005515//protein binding;GO:0003824//catalytic activity;GO:0016757//transferase activity, transferring glycosyl groups;GO:0008417//fucosyltransferase activity;GO:0019904//protein domain specific binding;GO:0016740//transferase activity;GO:0016758//tran	GO:1901575//organic substance catabolic process;GO:0044282//small molecule catabolic process;GO:0019318//hexose metabolic process;GO:0044710//single-organism metabolic process;GO:0070085//glycosylation;GO:0050789//regulation of biological process;GO:00360
ENSG00000033178	5.09	7.59	9.59	5.81	3.39	4.39	UBA6	ubiquitin-like modifier-activating enzyme 6 [Homo sapiens]	Genetic Information Processing	Folding, sorting and degradation	ko04120//Ubiquitin mediated proteolysis	K10699	GO:0005623//cell;GO:0005622//intracellular;GO:0044464//cell part;GO:0044424//intracellular part	GO:0016877//ligase activity, forming carbon-sulfur bonds;GO:0005488//binding;GO:0001882//nucleoside binding;GO:0097159//organic cyclic compound binding;GO:0003824//catalytic activity;GO:0036094//small molecule binding;GO:0016874//ligase activity;GO:000188	GO:0044257//cellular protein catabolic process;GO:0044238//primary metabolic process;GO:0009057//macromolecule catabolic process;GO:0032446//protein modification by small protein conjugation;GO:0030163//protein catabolic process;GO:1901575//organic substa
ENSG00000033327	3.76	3.74	4.74	3.43	3.29	4.29	GAB2	GRB2-associated-binding protein 2 isoform b [Homo sapiens]	Environmental Information Processing;Organismal Systems	Immune system;Signal transduction;Development	ko04014//Ras signaling pathway;ko04014//Ras signaling pathway;ko04014//Ras signaling pathway;ko04072//Phospholipase D signaling pathway;ko04072//Phospholipase D signaling pathway;ko04072//Phospholipase D signaling pathway;ko04380//Osteoclast differentiati	K08091	GO:0005623//cell;GO:0044444//cytoplasmic part;GO:0016020//membrane;GO:0044424//intracellular part;GO:0044464//cell part;GO:0005737//cytoplasm;GO:0005622//intracellular	GO:0030674//protein binding, bridging;GO:0035091//phosphatidylinositol binding;GO:0005488//binding;GO:0060090//binding, bridging;GO:0005543//phospholipid binding;GO:0043167//ion binding;GO:1902936//phosphatidylinositol bisphosphate binding;GO:1901981//pho	GO:0032386//regulation of intracellular transport;GO:0030097//hemopoiesis;GO:0048518//positive regulation of biological process;GO:0051050//positive regulation of transport;GO:0006928//movement of cell or subcellular component;GO:0002376//immune system pr
ENSG00000033627	16.47	14.88	15.88	16.04	17.14	18.14	ATP6V0A1	V-type proton ATPase 116 kDa subunit a isoform 1 isoform c [Homo sapiens]	Metabolism;Organismal Systems;Cellular Processes	Global and Overview;Energy metabolism;Transport and catabolism;Excretory system;Nervous system	ko01100//Metabolic pathways;ko01100//Metabolic pathways;ko01100//Metabolic pathways;ko01100//Metabolic pathways;ko01100//Metabolic pathways;ko01100//Metabolic pathways;ko01100//Metabolic pathways;ko01100//Metabolic pathways;ko01100//Metabolic pathways;ko0	K02154	GO:0044464//cell part;GO:0098588//bounding membrane of organelle;GO:0043226//organelle;GO:0044433//cytoplasmic vesicle part;GO:0005622//intracellular;GO:0030139//endocytic vesicle;GO:0030666//endocytic vesicle membrane;GO:0030659//cytoplasmic vesicle memb	GO:0019899//enzyme binding;GO:0005515//protein binding;GO:0015077//monovalent inorganic cation transmembrane transporter activity;GO:0022892//substrate-specific transporter activity;GO:0022857//transmembrane transporter activity;GO:0015075//ion transmembr	GO:0051704//multi-organism process;GO:0006996//organelle organization;GO:0065007//biological regulation;GO:0098660//inorganic ion transmembrane transport;GO:0044419//interspecies interaction between organisms;GO:0006812//cation transport;GO:0009987//cellu
[truncated: 15,881 more rows]
