# Supplementary material for: MicroRNA MTCO3P38 Inhibits the TMOD1/MMP13 Pathway to Alleviate the Progression of Hepatocellular Carcinoma
Source: J Cancer. 2025 Jan 1;16(2):486–95. doi: 10.7150/jca.100556 (PMC11685701; doi:10.7150/jca.100556)
Supplement: Supplementary file 1 — Supplementary tables. [file jcav16p0486s1.zip › Supplementary Table 4.xlsx]

## Sheet: Targeted genes
Targeted sites of TMOD1
TMOD1
	targetscan
Gene_ID	seed_match	Context+ score percentile	Branch length	Pct	Pairing target and miRNA
NM_003275	7mer-m8	91	0	NA
NM_001166116	7mer-m8	91	0	NA
Ref: 5' AUCAUUCUUUAUUAACCCUCCUU 3'
	| | |	| | | | | | | | | |
Query: 3' CGGGAGAGUCGGGAGGAU 5'
	RNAhybrid
Gene_ID	mRNA_len	Match_pos	MFE	p-value	Pairing target and miRNA
NM_001166116	800	452	-21.4	0.924789
NM_003275	800	452	-21.4	0.924789
miRNA 3' CGGGAG--AGUCGGGAGGAU 5'
	| | | | | | | | | | |
target 5' AUUCUUUAUUAACCCUCCUU 3'
	PITA
Gene_ID	Sites	Score
NM_003275	2	-14.81
NM_001166116	2	-14.81
Targeted sites of CFH
CFH
	RNAhybrid
mRNA	mRNA_len	Match_pos	MFE	p-value	Pairing target and miRNA
NM_000186	800	143	-20.8	0.969887
miRNA 3' CGGGAGAGUCGGGAGGAU 5'
|| ::||:|||:|
target 5' -ACCGG-UGGCUCUCUUC 3'
	PITA
mRNA	Sites	Score
NM_001014975	2	-13.04
Targeted sites of DNAH12
DNAH12
	PITA
mRNA	Sites	Score
NM_198564	1	-10.61
Targeted sites of IGFBP5
IGFBP5
	RNAhybrid
mRNA	mRNA_len	Match_pos	MFE	p-value	Pairing target and miRNA
NM_000599	800	525	-27.9	0.092659
miRNA 3' CGGGAGAGUCGGGAGGAU 5'
:|||||| ||||:||
target 5' UUCCUCUCUUCCCUUCUC 3'
	PITA
mRNA	Sites	Score
NM_000599	5	-22.18
Targeted sites of LYPD1
LYPD1
	PITA
mRNA	Sites	Score
NM_001077427	5	-8.58
NM_144586	5	-8.58
